# Supplementary material for: Identification of a prognostic ferroptosis-related lncRNA signature in the tumor microenvironment of lung adenocarcinoma
Source: Cell Death Discov. 2021 Jul 26;7:190. doi: 10.1038/s41420-021-00576-z (PMC8313561; doi:10.1038/s41420-021-00576-z)
Supplement: Supplementary file 4 — Supplementary Table S4 [file 41420_2021_576_MOESM4_ESM.xlsx]

## Sheet: Sheet1
Table S4 Gene set enrichment GO analysis results according to the signature
NAME	GS<br> follow link to MSigDB	GS DETAILS	SIZE	ES	NES	NOM p-val	FDR q-val	FWER p-val	RANK AT MAX	LEADING EDGE
GO_MITOTIC_NUCLEAR_DIVISION	GO_MITOTIC_NUCLEAR_DIVISION	Details ...	276	0.669445	2.36418	0	0.00530817	0.006	4477	tags=46%, list=8%, signal=50%
GO_CELLULAR_RESPONSE_TO_IONIZING_RADIATION	GO_CELLULAR_RESPONSE_TO_IONIZING_RADIATION	Details ...	67	0.641576	2.35352	0	0.00415665	0.008	3267	tags=34%, list=6%, signal=36%
GO_MITOTIC_SISTER_CHROMATID_SEGREGATION	GO_MITOTIC_SISTER_CHROMATID_SEGREGATION	Details ...	160	0.744525	2.35014	0	0.0027711	0.008	2950	tags=49%, list=5%, signal=51%
GO_MITOTIC_SPINDLE_ASSEMBLY	GO_MITOTIC_SPINDLE_ASSEMBLY	Details ...	65	0.74331	2.34867	0	0.00207833	0.008	3342	tags=49%, list=6%, signal=52%
GO_POSITIVE_REGULATION_OF_DNA_REPLICATION	GO_POSITIVE_REGULATION_OF_DNA_REPLICATION	Details ...	40	0.738133	2.33708	0	0.00222564	0.009	2683	tags=50%, list=5%, signal=53%
GO_MICROTUBULE_CYTOSKELETON_ORGANIZATION_INVOLVED_IN_MITOSIS	GO_MICROTUBULE_CYTOSKELETON_ORGANIZATION_INVOLVED_IN_MITOSIS	Details ...	143	0.707956	2.3344	0	0.0018547	0.009	3342	tags=48%, list=6%, signal=51%
GO_CELLULAR_RESPONSE_TO_HEAT	GO_CELLULAR_RESPONSE_TO_HEAT	Details ...	123	0.666563	2.33438	0	0.00158975	0.009	6118	tags=58%, list=11%, signal=65%
GO_NEGATIVE_REGULATION_OF_CELL_CYCLE_G2_M_PHASE_TRANSITION	GO_NEGATIVE_REGULATION_OF_CELL_CYCLE_G2_M_PHASE_TRANSITION	Details ...	103	0.718185	2.33392	0	0.00139103	0.009	3225	tags=51%, list=6%, signal=55%
GO_REGULATION_OF_DNA_REPLICATION	GO_REGULATION_OF_DNA_REPLICATION	Details ...	111	0.703222	2.32986	0	0.00123647	0.009	3089	tags=46%, list=6%, signal=49%
GO_CELL_CYCLE_G2_M_PHASE_TRANSITION	GO_CELL_CYCLE_G2_M_PHASE_TRANSITION	Details ...	266	0.639799	2.31118	0	0.0014921	0.012	3816	tags=44%, list=7%, signal=47%
GO_POSITIVE_REGULATION_OF_MITOTIC_CELL_CYCLE	GO_POSITIVE_REGULATION_OF_MITOTIC_CELL_CYCLE	Details ...	165	0.616265	2.311	0	0.00135645	0.012	4931	tags=45%, list=9%, signal=49%
GO_REGULATION_OF_CELL_CYCLE_G2_M_PHASE_TRANSITION	GO_REGULATION_OF_CELL_CYCLE_G2_M_PHASE_TRANSITION	Details ...	211	0.666955	2.30881	0	0.00124342	0.012	3816	tags=45%, list=7%, signal=48%
GO_EPHRIN_RECEPTOR_SIGNALING_PATHWAY	GO_EPHRIN_RECEPTOR_SIGNALING_PATHWAY	Details ...	87	0.629639	2.30458	0	0.00138139	0.013	5307	tags=43%, list=10%, signal=47%
GO_CHROMOSOME_SEGREGATION	GO_CHROMOSOME_SEGREGATION	Details ...	330	0.665782	2.30261	0	0.00133243	0.014	4746	tags=45%, list=9%, signal=48%
GO_SISTER_CHROMATID_SEGREGATION	GO_SISTER_CHROMATID_SEGREGATION	Details ...	195	0.710585	2.2986	0	0.0012436	0.014	2950	tags=45%, list=5%, signal=47%
GO_NUCLEOTIDE_PHOSPHORYLATION	GO_NUCLEOTIDE_PHOSPHORYLATION	Details ...	134	0.585264	2.29758	0	0.00116588	0.014	6412	tags=49%, list=12%, signal=56%
GO_ESTABLISHMENT_OF_TISSUE_POLARITY	GO_ESTABLISHMENT_OF_TISSUE_POLARITY	Details ...	124	0.624307	2.29352	0	0.00114462	0.014	4519	tags=41%, list=8%, signal=45%
GO_MITOTIC_SPINDLE_ORGANIZATION	GO_MITOTIC_SPINDLE_ORGANIZATION	Details ...	117	0.717763	2.2934	0	0.00108103	0.014	3342	tags=50%, list=6%, signal=54%
GO_ORGANELLE_FISSION	GO_ORGANELLE_FISSION	Details ...	461	0.596253	2.2921	0	0.00114976	0.016	4632	tags=38%, list=8%, signal=41%
GO_REGULATION_OF_NUCLEAR_DIVISION	GO_REGULATION_OF_NUCLEAR_DIVISION	Details ...	186	0.617185	2.28896	0	0.0011267	0.016	4477	tags=41%, list=8%, signal=45%
GO_REGULATION_OF_CELLULAR_RESPONSE_TO_HEAT	GO_REGULATION_OF_CELLULAR_RESPONSE_TO_HEAT	Details ...	78	0.715355	2.28727	0	0.00111869	0.017	6118	tags=62%, list=11%, signal=69%
GO_MORPHOGENESIS_OF_A_POLARIZED_EPITHELIUM	GO_MORPHOGENESIS_OF_A_POLARIZED_EPITHELIUM	Details ...	145	0.599049	2.28389	0	0.00109913	0.017	6481	tags=45%, list=12%, signal=51%
GO_NUCLEAR_CHROMOSOME_SEGREGATION	GO_NUCLEAR_CHROMOSOME_SEGREGATION	Details ...	268	0.663208	2.28227	0	0.00109301	0.017	4746	tags=43%, list=9%, signal=47%
GO_DNA_DEPENDENT_DNA_REPLICATION	GO_DNA_DEPENDENT_DNA_REPLICATION	Details ...	151	0.759313	2.27197	0	0.00141409	0.02	4050	tags=58%, list=7%, signal=63%
GO_ANAPHASE_PROMOTING_COMPLEX_DEPENDENT_CATABOLIC_PROCESS	GO_ANAPHASE_PROMOTING_COMPLEX_DEPENDENT_CATABOLIC_PROCESS	Details ...	82	0.814126	2.26322	0	0.00141605	0.02	3225	tags=63%, list=6%, signal=67%
GO_NEGATIVE_REGULATION_OF_CELL_CYCLE_PHASE_TRANSITION	GO_NEGATIVE_REGULATION_OF_CELL_CYCLE_PHASE_TRANSITION	Details ...	255	0.58118	2.26209	0	0.00139137	0.02	3920	tags=38%, list=7%, signal=40%
GO_REGULATION_OF_CHROMOSOME_SEGREGATION	GO_REGULATION_OF_CHROMOSOME_SEGREGATION	Details ...	105	0.714396	2.25797	0	0.00140664	0.021	3594	tags=47%, list=7%, signal=50%
GO_REGULATION_OF_DNA_DEPENDENT_DNA_REPLICATION	GO_REGULATION_OF_DNA_DEPENDENT_DNA_REPLICATION	Details ...	52	0.797606	2.25359	0	0.00148556	0.021	3575	tags=58%, list=6%, signal=62%
GO_CHROMOSOME_SEPARATION	GO_CHROMOSOME_SEPARATION	Details ...	93	0.70418	2.24887	0	0.00157105	0.024	4746	tags=48%, list=9%, signal=53%
GO_RESPONSE_TO_HEAT	GO_RESPONSE_TO_HEAT	Details ...	164	0.603789	2.24621	0	0.00159535	0.025	6118	tags=51%, list=11%, signal=57%
GO_MEIOTIC_CELL_CYCLE_PROCESS	GO_MEIOTIC_CELL_CYCLE_PROCESS	Details ...	190	0.616554	2.24496	0	0.00156617	0.025	4490	tags=36%, list=8%, signal=39%
GO_MULTI_ORGANISM_LOCALIZATION	GO_MULTI_ORGANISM_LOCALIZATION	Details ...	65	0.679019	2.24272	0	0.00156918	0.025	6118	tags=55%, list=11%, signal=62%
GO_REGULATION_OF_CHROMOSOME_SEPARATION	GO_REGULATION_OF_CHROMOSOME_SEPARATION	Details ...	66	0.718232	2.23925	0	0.00152163	0.025	3551	tags=50%, list=6%, signal=53%
GO_NEGATIVE_REGULATION_OF_MITOTIC_CELL_CYCLE	GO_NEGATIVE_REGULATION_OF_MITOTIC_CELL_CYCLE	Details ...	328	0.555944	2.23802	0	0.00149713	0.025	4059	tags=37%, list=7%, signal=39%
GO_DNA_REPLICATION_INITIATION	GO_DNA_REPLICATION_INITIATION	Details ...	39	0.873423	2.23649	0	0.00149861	0.025	3974	tags=79%, list=7%, signal=86%
GO_REGULATION_OF_DNA_TEMPLATED_TRANSCRIPTION_IN_RESPONSE_TO_STRESS	GO_REGULATION_OF_DNA_TEMPLATED_TRANSCRIPTION_IN_RESPONSE_TO_STRESS	Details ...	115	0.618873	2.23142	0	0.00176619	0.03	3958	tags=44%, list=7%, signal=48%
GO_PYRUVATE_METABOLIC_PROCESS	GO_PYRUVATE_METABOLIC_PROCESS	Details ...	151	0.571759	2.22939	0	0.0017993	0.032	7468	tags=48%, list=14%, signal=56%
GO_MITOTIC_METAPHASE_PLATE_CONGRESSION	GO_MITOTIC_METAPHASE_PLATE_CONGRESSION	Details ...	47	0.76098	2.22926	0	0.00177233	0.032	6463	tags=68%, list=12%, signal=77%
GO_SPINDLE_LOCALIZATION	GO_SPINDLE_LOCALIZATION	Details ...	49	0.702248	2.2245	0	0.00195638	0.035	3260	tags=43%, list=6%, signal=46%
GO_INTERLEUKIN_1_MEDIATED_SIGNALING_PATHWAY	GO_INTERLEUKIN_1_MEDIATED_SIGNALING_PATHWAY	Details ...	101	0.628637	2.22131	0	0.0020607	0.037	3901	tags=44%, list=7%, signal=47%
GO_CYTOSKELETON_DEPENDENT_CYTOKINESIS	GO_CYTOSKELETON_DEPENDENT_CYTOKINESIS	Details ...	87	0.624892	2.22116	0	0.00201044	0.037	2413	tags=37%, list=4%, signal=38%
GO_REGULATION_OF_SISTER_CHROMATID_SEGREGATION	GO_REGULATION_OF_SISTER_CHROMATID_SEGREGATION	Details ...	83	0.693834	2.22109	0	0.00196257	0.037	2950	tags=43%, list=5%, signal=46%
GO_CELLULAR_RESPONSE_TO_GAMMA_RADIATION	GO_CELLULAR_RESPONSE_TO_GAMMA_RADIATION	Details ...	29	0.691478	2.22013	0	0.00194731	0.038	3267	tags=41%, list=6%, signal=44%
GO_MITOTIC_CYTOKINESIS	GO_MITOTIC_CYTOKINESIS	Details ...	71	0.637997	2.21702	0	0.00198696	0.039	2413	tags=39%, list=4%, signal=41%
GO_ESTABLISHMENT_OF_MITOTIC_SPINDLE_LOCALIZATION	GO_ESTABLISHMENT_OF_MITOTIC_SPINDLE_LOCALIZATION	Details ...	35	0.737547	2.21422	0	0.00198831	0.04	2060	tags=46%, list=4%, signal=47%
GO_DNA_REPLICATION	GO_DNA_REPLICATION	Details ...	272	0.674786	2.20708	0	0.00218487	0.044	3575	tags=48%, list=6%, signal=51%
GO_POSITIVE_REGULATION_OF_PROTEIN_LOCALIZATION_TO_NUCLEUS	GO_POSITIVE_REGULATION_OF_PROTEIN_LOCALIZATION_TO_NUCLEUS	Details ...	80	0.636313	2.20547	0	0.00217079	0.045	5300	tags=48%, list=10%, signal=52%
GO_TELOMERE_ORGANIZATION	GO_TELOMERE_ORGANIZATION	Details ...	147	0.658099	2.20497	0	0.00213991	0.045	7298	tags=56%, list=13%, signal=64%
GO_RESPONSE_TO_IONIZING_RADIATION	GO_RESPONSE_TO_IONIZING_RADIATION	Details ...	142	0.582284	2.20404	0	0.00215809	0.045	7813	tags=46%, list=14%, signal=53%
GO_METAPHASE_ANAPHASE_TRANSITION_OF_CELL_CYCLE	GO_METAPHASE_ANAPHASE_TRANSITION_OF_CELL_CYCLE	Details ...	60	0.727837	2.20356	0	0.00212874	0.045	3551	tags=52%, list=6%, signal=55%
GO_CELL_DIFFERENTIATION_INVOLVED_IN_EMBRYONIC_PLACENTA_DEVELOPMENT	GO_CELL_DIFFERENTIATION_INVOLVED_IN_EMBRYONIC_PLACENTA_DEVELOPMENT	Details ...	26	0.737966	2.20161	0.00199203	0.00213087	0.045	3216	tags=50%, list=6%, signal=53%
GO_CHROMOSOME_LOCALIZATION	GO_CHROMOSOME_LOCALIZATION	Details ...	78	0.682496	2.20146	0	0.00208989	0.045	6463	tags=56%, list=12%, signal=64%
GO_METAPHASE_PLATE_CONGRESSION	GO_METAPHASE_PLATE_CONGRESSION	Details ...	61	0.741509	2.19979	0	0.00214975	0.047	6463	tags=64%, list=12%, signal=72%
GO_REGULATION_OF_HEMATOPOIETIC_STEM_CELL_DIFFERENTIATION	GO_REGULATION_OF_HEMATOPOIETIC_STEM_CELL_DIFFERENTIATION	Details ...	73	0.672922	2.19912	0	0.00212269	0.047	4309	tags=55%, list=8%, signal=59%
GO_CELL_CYCLE_DNA_REPLICATION	GO_CELL_CYCLE_DNA_REPLICATION	Details ...	65	0.827234	2.19883	0	0.0020841	0.047	3974	tags=71%, list=7%, signal=76%
GO_REGULATION_OF_STEM_CELL_DIFFERENTIATION	GO_REGULATION_OF_STEM_CELL_DIFFERENTIATION	Details ...	116	0.59375	2.18932	0	0.0022956	0.05	3818	tags=44%, list=7%, signal=47%
GO_RESPONSE_TO_GAMMA_RADIATION	GO_RESPONSE_TO_GAMMA_RADIATION	Details ...	55	0.61931	2.18926	0	0.00225532	0.05	7813	tags=53%, list=14%, signal=61%
GO_REGULATION_OF_CELL_CYCLE_PHASE_TRANSITION	GO_REGULATION_OF_CELL_CYCLE_PHASE_TRANSITION	Details ...	469	0.550253	2.18918	0	0.00221644	0.05	5029	tags=37%, list=9%, signal=41%
GO_CYTOKINESIS	GO_CYTOKINESIS	Details ...	159	0.564281	2.18824	0	0.00222491	0.052	3722	tags=33%, list=7%, signal=35%
GO_DNA_GEOMETRIC_CHANGE	GO_DNA_GEOMETRIC_CHANGE	Details ...	116	0.704014	2.18613	0	0.00225049	0.054	6052	tags=53%, list=11%, signal=60%
GO_NEGATIVE_REGULATION_OF_CELL_CYCLE_PROCESS	GO_NEGATIVE_REGULATION_OF_CELL_CYCLE_PROCESS	Details ...	343	0.549536	2.18349	0	0.00227796	0.054	5029	tags=37%, list=9%, signal=40%
GO_MEIOTIC_CELL_CYCLE	GO_MEIOTIC_CELL_CYCLE	Details ...	249	0.582124	2.17122	0	0.00267772	0.064	5277	tags=36%, list=10%, signal=40%
GO_NUCLEUS_ORGANIZATION	GO_NUCLEUS_ORGANIZATION	Details ...	128	0.575947	2.16873	0	0.00269676	0.066	9099	tags=55%, list=16%, signal=65%
GO_HEMATOPOIETIC_STEM_CELL_DIFFERENTIATION	GO_HEMATOPOIETIC_STEM_CELL_DIFFERENTIATION	Details ...	87	0.626128	2.16536	0	0.00286092	0.07	4309	tags=47%, list=8%, signal=51%
GO_POSITIVE_REGULATION_OF_CELL_CYCLE_PHASE_TRANSITION	GO_POSITIVE_REGULATION_OF_CELL_CYCLE_PHASE_TRANSITION	Details ...	108	0.596067	2.16388	0	0.00292144	0.071	4931	tags=43%, list=9%, signal=47%
GO_REGULATION_OF_TRANSCRIPTION_FROM_RNA_POLYMERASE_II_PROMOTER_IN_RESPONSE_TO_HYPOXIA	GO_REGULATION_OF_TRANSCRIPTION_FROM_RNA_POLYMERASE_II_PROMOTER_IN_RESPONSE_TO_HYPOXIA	Details ...	77	0.676833	2.16337	0	0.00288798	0.071	3816	tags=49%, list=7%, signal=53%
GO_CELL_CYCLE_G1_S_PHASE_TRANSITION	GO_CELL_CYCLE_G1_S_PHASE_TRANSITION	Details ...	298	0.542427	2.16217	0	0.00293179	0.073	5413	tags=40%, list=10%, signal=44%
GO_POSITIVE_REGULATION_OF_CELL_CYCLE_PROCESS	GO_POSITIVE_REGULATION_OF_CELL_CYCLE_PROCESS	Details ...	297	0.545728	2.15978	0	0.00317946	0.078	5008	tags=36%, list=9%, signal=40%
GO_REGULATION_OF_MRNA_CATABOLIC_PROCESS	GO_REGULATION_OF_MRNA_CATABOLIC_PROCESS	Details ...	208	0.560655	2.15812	0	0.00327049	0.081	5307	tags=41%, list=10%, signal=45%
GO_REGULATION_OF_HEMATOPOIETIC_PROGENITOR_CELL_DIFFERENTIATION	GO_REGULATION_OF_HEMATOPOIETIC_PROGENITOR_CELL_DIFFERENTIATION	Details ...	86	0.628464	2.15567	0.00204082	0.00332783	0.081	4309	tags=50%, list=8%, signal=54%
GO_HEXOSE_CATABOLIC_PROCESS	GO_HEXOSE_CATABOLIC_PROCESS	Details ...	56	0.646501	2.15524	0.00204082	0.00329185	0.082	6639	tags=52%, list=12%, signal=59%
GO_SCF_DEPENDENT_PROTEASOMAL_UBIQUITIN_DEPENDENT_PROTEIN_CATABOLIC_PROCESS	GO_SCF_DEPENDENT_PROTEASOMAL_UBIQUITIN_DEPENDENT_PROTEIN_CATABOLIC_PROCESS	Details ...	92	0.620419	2.15401	0	0.00329252	0.082	4597	tags=48%, list=8%, signal=52%
GO_SPINDLE_ORGANIZATION	GO_SPINDLE_ORGANIZATION	Details ...	181	0.623974	2.15179	0	0.00341617	0.085	3617	tags=43%, list=7%, signal=46%
GO_DOUBLE_STRAND_BREAK_REPAIR	GO_DOUBLE_STRAND_BREAK_REPAIR	Details ...	244	0.612034	2.14683	0	0.00360321	0.091	4610	tags=42%, list=8%, signal=45%
GO_REGULATION_OF_CELLULAR_AMINO_ACID_METABOLIC_PROCESS	GO_REGULATION_OF_CELLULAR_AMINO_ACID_METABOLIC_PROCESS	Details ...	62	0.74064	2.14158	0	0.00374418	0.094	3816	tags=55%, list=7%, signal=59%
GO_CELLULAR_RESPONSE_TO_OXYGEN_LEVELS	GO_CELLULAR_RESPONSE_TO_OXYGEN_LEVELS	Details ...	229	0.50594	2.14139	0	0.00371874	0.095	4090	tags=35%, list=7%, signal=38%
GO_REGULATION_OF_MORPHOGENESIS_OF_AN_EPITHELIUM	GO_REGULATION_OF_MORPHOGENESIS_OF_AN_EPITHELIUM	Details ...	180	0.53579	2.13942	0	0.00378793	0.096	8310	tags=46%, list=15%, signal=54%
GO_NON_CANONICAL_WNT_SIGNALING_PATHWAY	GO_NON_CANONICAL_WNT_SIGNALING_PATHWAY	Details ...	151	0.541379	2.13779	0	0.00382542	0.097	4519	tags=36%, list=8%, signal=40%
GO_RRNA_TRANSCRIPTION	GO_RRNA_TRANSCRIPTION	Details ...	30	0.768161	2.13628	0	0.00388939	0.099	5557	tags=63%, list=10%, signal=70%
GO_NCRNA_TRANSCRIPTION	GO_NCRNA_TRANSCRIPTION	Details ...	106	0.626932	2.13518	0	0.00387379	0.1	5557	tags=50%, list=10%, signal=55%
GO_MITOTIC_CELL_CYCLE_CHECKPOINT	GO_MITOTIC_CELL_CYCLE_CHECKPOINT	Details ...	165	0.596444	2.13129	0.00197239	0.00409253	0.105	3659	tags=39%, list=7%, signal=42%
GO_ENDOPLASMIC_RETICULUM_TUBULAR_NETWORK_ORGANIZATION	GO_ENDOPLASMIC_RETICULUM_TUBULAR_NETWORK_ORGANIZATION	Details ...	18	0.76323	2.13112	0	0.00406143	0.105	7734	tags=61%, list=14%, signal=71%
GO_REGULATION_OF_UBIQUITIN_PROTEIN_LIGASE_ACTIVITY	GO_REGULATION_OF_UBIQUITIN_PROTEIN_LIGASE_ACTIVITY	Details ...	24	0.741642	2.12711	0	0.00429791	0.112	1701	tags=46%, list=3%, signal=47%
GO_ATTACHMENT_OF_SPINDLE_MICROTUBULES_TO_KINETOCHORE	GO_ATTACHMENT_OF_SPINDLE_MICROTUBULES_TO_KINETOCHORE	Details ...	34	0.786095	2.1271	0	0.0042565	0.112	3551	tags=56%, list=6%, signal=60%
GO_NUCLEOSIDE_DIPHOSPHATE_METABOLIC_PROCESS	GO_NUCLEOSIDE_DIPHOSPHATE_METABOLIC_PROCESS	Details ...	154	0.512573	2.12695	0	0.00420642	0.112	7056	tags=47%, list=13%, signal=53%
GO_SIGNAL_TRANSDUCTION_IN_RESPONSE_TO_DNA_DAMAGE	GO_SIGNAL_TRANSDUCTION_IN_RESPONSE_TO_DNA_DAMAGE	Details ...	131	0.554942	2.12624	0	0.00420707	0.112	5008	tags=40%, list=9%, signal=44%
GO_CHROMOSOME_CONDENSATION	GO_CHROMOSOME_CONDENSATION	Details ...	34	0.764441	2.12468	0	0.00428726	0.115	1985	tags=47%, list=4%, signal=49%
GO_MATURATION_OF_5_8S_RRNA_FROM_TRICISTRONIC_RRNA_TRANSCRIPT_SSU_RRNA_5_8S_RRNA_LSU_RRNA	GO_MATURATION_OF_5_8S_RRNA_FROM_TRICISTRONIC_RRNA_TRANSCRIPT_SSU_RRNA_5_8S_RRNA_LSU_RRNA	Details ...	25	0.814863	2.12317	0	0.00430174	0.118	4535	tags=60%, list=8%, signal=65%
GO_MONOSACCHARIDE_CATABOLIC_PROCESS	GO_MONOSACCHARIDE_CATABOLIC_PROCESS	Details ...	66	0.614017	2.1231	0	0.0042534	0.118	6639	tags=48%, list=12%, signal=55%
GO_DNA_CONFORMATION_CHANGE	GO_DNA_CONFORMATION_CHANGE	Details ...	281	0.636365	2.12276	0	0.00423099	0.119	5207	tags=43%, list=9%, signal=48%
GO_REGULATION_OF_MITOTIC_SPINDLE_ASSEMBLY	GO_REGULATION_OF_MITOTIC_SPINDLE_ASSEMBLY	Details ...	17	0.802993	2.1184	0	0.00440294	0.125	10204	tags=94%, list=18%, signal=115%
GO_REGULATION_OF_GENE_SILENCING	GO_REGULATION_OF_GENE_SILENCING	Details ...	99	0.620524	2.11591	0.00193798	0.00453469	0.129	6118	tags=47%, list=11%, signal=53%
GO_PROTEIN_MODIFICATION_BY_SMALL_PROTEIN_REMOVAL	GO_PROTEIN_MODIFICATION_BY_SMALL_PROTEIN_REMOVAL	Details ...	300	0.513748	2.11545	0	0.00454988	0.13	5927	tags=36%, list=11%, signal=40%
GO_PROTEIN_K11_LINKED_UBIQUITINATION	GO_PROTEIN_K11_LINKED_UBIQUITINATION	Details ...	29	0.713702	2.11455	0	0.00452469	0.131	2868	tags=45%, list=5%, signal=47%
GO_REGULATION_OF_UBIQUITIN_PROTEIN_TRANSFERASE_ACTIVITY	GO_REGULATION_OF_UBIQUITIN_PROTEIN_TRANSFERASE_ACTIVITY	Details ...	54	0.603739	2.11371	0	0.00452218	0.131	1986	tags=33%, list=4%, signal=35%
GO_ENTRY_OF_BACTERIUM_INTO_HOST_CELL	GO_ENTRY_OF_BACTERIUM_INTO_HOST_CELL	Details ...	15	0.811603	2.11126	0	0.0045957	0.135	5853	tags=67%, list=11%, signal=75%
GO_POSITIVE_REGULATION_OF_CELL_CYCLE	GO_POSITIVE_REGULATION_OF_CELL_CYCLE	Details ...	391	0.518058	2.1103	0	0.00457054	0.135	5008	tags=35%, list=9%, signal=39%
GO_REGULATION_OF_PROTEIN_LOCALIZATION_TO_NUCLEUS	GO_REGULATION_OF_PROTEIN_LOCALIZATION_TO_NUCLEUS	Details ...	126	0.552853	2.109	0	0.00462974	0.137	5300	tags=39%, list=10%, signal=43%
GO_REGULATION_OF_CYTOKINESIS	GO_REGULATION_OF_CYTOKINESIS	Details ...	90	0.586487	2.10823	0	0.00464339	0.137	3575	tags=33%, list=6%, signal=36%
GO_NUCLEOBASE_METABOLIC_PROCESS	GO_NUCLEOBASE_METABOLIC_PROCESS	Details ...	34	0.702229	2.10732	0	0.00468039	0.14	5107	tags=65%, list=9%, signal=71%
GO_PROTEIN_DNA_COMPLEX_SUBUNIT_ORGANIZATION	GO_PROTEIN_DNA_COMPLEX_SUBUNIT_ORGANIZATION	Details ...	209	0.614933	2.10696	0	0.00465772	0.141	6579	tags=46%, list=12%, signal=52%
GO_BLASTOCYST_DEVELOPMENT	GO_BLASTOCYST_DEVELOPMENT	Details ...	104	0.540782	2.10401	0	0.00481935	0.146	8601	tags=51%, list=16%, signal=60%
GO_CELL_CYCLE_CHECKPOINT	GO_CELL_CYCLE_CHECKPOINT	Details ...	217	0.593024	2.10334	0.00200803	0.00481216	0.146	4777	tags=39%, list=9%, signal=42%
GO_CARBOHYDRATE_CATABOLIC_PROCESS	GO_CARBOHYDRATE_CATABOLIC_PROCESS	Details ...	199	0.508221	2.10212	0	0.00485656	0.149	7056	tags=43%, list=13%, signal=49%
GO_RESPONSE_TO_TEMPERATURE_STIMULUS	GO_RESPONSE_TO_TEMPERATURE_STIMULUS	Details ...	231	0.513148	2.09707	0	0.0051211	0.154	6118	tags=45%, list=11%, signal=50%
GO_PORE_COMPLEX_ASSEMBLY	GO_PORE_COMPLEX_ASSEMBLY	Details ...	20	0.75503	2.09696	0	0.00507279	0.154	7066	tags=70%, list=13%, signal=80%
GO_DNA_UNWINDING_INVOLVED_IN_DNA_REPLICATION	GO_DNA_UNWINDING_INVOLVED_IN_DNA_REPLICATION	Details ...	16	0.884168	2.09571	0	0.0050957	0.155	1011	tags=69%, list=2%, signal=70%
GO_ATP_DEPENDENT_CHROMATIN_REMODELING	GO_ATP_DEPENDENT_CHROMATIN_REMODELING	Details ...	75	0.700684	2.09533	0	0.00507044	0.155	5717	tags=52%, list=10%, signal=58%
GO_REGULATION_OF_NUCLEOCYTOPLASMIC_TRANSPORT	GO_REGULATION_OF_NUCLEOCYTOPLASMIC_TRANSPORT	Details ...	112	0.54135	2.09468	0	0.00506474	0.156	6289	tags=44%, list=11%, signal=49%
GO_ESTABLISHMENT_OF_SPINDLE_ORIENTATION	GO_ESTABLISHMENT_OF_SPINDLE_ORIENTATION	Details ...	36	0.666293	2.09421	0	0.00503782	0.156	8117	tags=56%, list=15%, signal=65%
GO_SPINDLE_ASSEMBLY	GO_SPINDLE_ASSEMBLY	Details ...	114	0.60962	2.08965	0	0.0053511	0.164	3617	tags=40%, list=7%, signal=43%
GO_POSITIVE_REGULATION_OF_CANONICAL_WNT_SIGNALING_PATHWAY	GO_POSITIVE_REGULATION_OF_CANONICAL_WNT_SIGNALING_PATHWAY	Details ...	148	0.52328	2.08844	0	0.00539909	0.167	4180	tags=34%, list=8%, signal=36%
GO_CENTROMERE_COMPLEX_ASSEMBLY	GO_CENTROMERE_COMPLEX_ASSEMBLY	Details ...	40	0.796677	2.08804	0	0.00536662	0.167	1889	tags=55%, list=3%, signal=57%
GO_BLASTOCYST_GROWTH	GO_BLASTOCYST_GROWTH	Details ...	20	0.770179	2.08741	0	0.00535061	0.168	8059	tags=75%, list=15%, signal=88%
GO_TRNA_TRANSPORT	GO_TRNA_TRANSPORT	Details ...	36	0.782777	2.08718	0	0.00532343	0.168	7027	tags=75%, list=13%, signal=86%
GO_DNA_STRAND_ELONGATION	GO_DNA_STRAND_ELONGATION	Details ...	26	0.89729	2.08676	0	0.00527754	0.168	3974	tags=85%, list=7%, signal=91%
GO_INTRINSIC_APOPTOTIC_SIGNALING_PATHWAY_IN_RESPONSE_TO_OXIDATIVE_STRESS	GO_INTRINSIC_APOPTOTIC_SIGNALING_PATHWAY_IN_RESPONSE_TO_OXIDATIVE_STRESS	Details ...	43	0.595989	2.08655	0	0.00526331	0.169	5049	tags=47%, list=9%, signal=51%
GO_RECOMBINATIONAL_REPAIR	GO_RECOMBINATIONAL_REPAIR	Details ...	136	0.636944	2.08255	0	0.00562579	0.176	4818	tags=44%, list=9%, signal=48%
GO_REGULATION_OF_CARBOHYDRATE_CATABOLIC_PROCESS	GO_REGULATION_OF_CARBOHYDRATE_CATABOLIC_PROCESS	Details ...	89	0.555688	2.08195	0	0.00564542	0.179	6118	tags=43%, list=11%, signal=48%
GO_NEGATIVE_REGULATION_OF_DNA_REPAIR	GO_NEGATIVE_REGULATION_OF_DNA_REPAIR	Details ...	35	0.669431	2.08081	0	0.00565221	0.181	6445	tags=49%, list=12%, signal=55%
GO_NUCLEOSIDE_MONOPHOSPHATE_BIOSYNTHETIC_PROCESS	GO_NUCLEOSIDE_MONOPHOSPHATE_BIOSYNTHETIC_PROCESS	Details ...	42	0.665995	2.08036	0	0.00563832	0.182	5358	tags=52%, list=10%, signal=58%
GO_NEGATIVE_REGULATION_OF_CHROMOSOME_SEGREGATION	GO_NEGATIVE_REGULATION_OF_CHROMOSOME_SEGREGATION	Details ...	45	0.717186	2.0797	0	0.00561455	0.183	3551	tags=49%, list=6%, signal=52%
GO_POSITIVE_REGULATION_OF_MITOTIC_NUCLEAR_DIVISION	GO_POSITIVE_REGULATION_OF_MITOTIC_NUCLEAR_DIVISION	Details ...	56	0.585719	2.07867	0	0.00564918	0.187	4477	tags=41%, list=8%, signal=45%
GO_DNA_DAMAGE_RESPONSE_DETECTION_OF_DNA_DAMAGE	GO_DNA_DAMAGE_RESPONSE_DETECTION_OF_DNA_DAMAGE	Details ...	38	0.739254	2.07579	0.00201207	0.00591367	0.194	5367	tags=61%, list=10%, signal=67%
GO_RIBONUCLEOPROTEIN_COMPLEX_BIOGENESIS	GO_RIBONUCLEOPROTEIN_COMPLEX_BIOGENESIS	Details ...	477	0.589963	2.07565	0.00200803	0.00587962	0.194	6513	tags=46%, list=12%, signal=52%
GO_PROTEIN_SUMOYLATION	GO_PROTEIN_SUMOYLATION	Details ...	81	0.619954	2.07439	0	0.00590816	0.196	7713	tags=56%, list=14%, signal=64%
GO_REGULATION_OF_CENTROSOME_CYCLE	GO_REGULATION_OF_CENTROSOME_CYCLE	Details ...	59	0.639107	2.07232	0	0.00596102	0.197	9769	tags=61%, list=18%, signal=74%
GO_GLUCOSE_CATABOLIC_PROCESS	GO_GLUCOSE_CATABOLIC_PROCESS	Details ...	36	0.690585	2.07157	0.00202429	0.00596354	0.199	4121	tags=47%, list=7%, signal=51%
GO_RESPONSE_TO_X_RAY	GO_RESPONSE_TO_X_RAY	Details ...	31	0.653029	2.07135	0	0.00593422	0.199	6453	tags=48%, list=12%, signal=55%
GO_PYRIMIDINE_CONTAINING_COMPOUND_BIOSYNTHETIC_PROCESS	GO_PYRIMIDINE_CONTAINING_COMPOUND_BIOSYNTHETIC_PROCESS	Details ...	41	0.630897	2.06997	0	0.00600095	0.201	6011	tags=59%, list=11%, signal=66%
GO_PROTEIN_LOCALIZATION_TO_CHROMOSOME	GO_PROTEIN_LOCALIZATION_TO_CHROMOSOME	Details ...	81	0.663919	2.06742	0	0.00615279	0.205	3575	tags=47%, list=6%, signal=50%
GO_REGULATION_OF_SIGNAL_TRANSDUCTION_BY_P53_CLASS_MEDIATOR	GO_REGULATION_OF_SIGNAL_TRANSDUCTION_BY_P53_CLASS_MEDIATOR	Details ...	178	0.560261	2.0647	0	0.00635203	0.21	4952	tags=42%, list=9%, signal=46%
GO_POSITIVE_REGULATION_OF_UBIQUITIN_PROTEIN_TRANSFERASE_ACTIVITY	GO_POSITIVE_REGULATION_OF_UBIQUITIN_PROTEIN_TRANSFERASE_ACTIVITY	Details ...	35	0.625254	2.06337	0	0.00641266	0.211	1498	tags=31%, list=3%, signal=32%
GO_SIGNAL_TRANSDUCTION_INVOLVED_IN_CELL_CYCLE_CHECKPOINT	GO_SIGNAL_TRANSDUCTION_INVOLVED_IN_CELL_CYCLE_CHECKPOINT	Details ...	73	0.604385	2.06285	0	0.00641202	0.212	5008	tags=42%, list=9%, signal=47%
GO_REGULATION_OF_TRANSCRIPTION_INVOLVED_IN_G1_S_TRANSITION_OF_MITOTIC_CELL_CYCLE	GO_REGULATION_OF_TRANSCRIPTION_INVOLVED_IN_G1_S_TRANSITION_OF_MITOTIC_CELL_CYCLE	Details ...	35	0.741527	2.06199	0	0.00643613	0.212	5062	tags=57%, list=9%, signal=63%
GO_PROTEIN_FOLDING	GO_PROTEIN_FOLDING	Details ...	227	0.537365	2.06143	0	0.00646797	0.216	6074	tags=44%, list=11%, signal=49%
GO_POSITIVE_REGULATION_OF_VIRAL_TRANSCRIPTION	GO_POSITIVE_REGULATION_OF_VIRAL_TRANSCRIPTION	Details ...	41	0.661168	2.06137	0	0.00642578	0.216	6180	tags=54%, list=11%, signal=60%
GO_REGULATION_OF_CYCLIN_DEPENDENT_PROTEIN_KINASE_ACTIVITY	GO_REGULATION_OF_CYCLIN_DEPENDENT_PROTEIN_KINASE_ACTIVITY	Details ...	103	0.535172	2.05969	0	0.00645543	0.219	6483	tags=46%, list=12%, signal=52%
GO_NEGATIVE_REGULATION_OF_NUCLEAR_DIVISION	GO_NEGATIVE_REGULATION_OF_NUCLEAR_DIVISION	Details ...	60	0.645291	2.05966	0	0.00640899	0.219	4746	tags=48%, list=9%, signal=53%
GO_HISTONE_EXCHANGE	GO_HISTONE_EXCHANGE	Details ...	44	0.748855	2.05668	0.002079	0.00666879	0.226	4050	tags=55%, list=7%, signal=59%
GO_MEIOTIC_CHROMOSOME_SEGREGATION	GO_MEIOTIC_CHROMOSOME_SEGREGATION	Details ...	90	0.612502	2.0562	0.00195312	0.00662699	0.226	5520	tags=40%, list=10%, signal=44%
GO_POSITIVE_REGULATION_OF_CYTOKINESIS	GO_POSITIVE_REGULATION_OF_CYTOKINESIS	Details ...	40	0.619402	2.05581	0	0.00660814	0.228	9668	tags=52%, list=17%, signal=64%
GO_POSITIVE_REGULATION_OF_ESTABLISHMENT_OF_PROTEIN_LOCALIZATION_TO_MITOCHONDRION	GO_POSITIVE_REGULATION_OF_ESTABLISHMENT_OF_PROTEIN_LOCALIZATION_TO_MITOCHONDRION	Details ...	58	0.573477	2.05545	0	0.0065978	0.228	7693	tags=50%, list=14%, signal=58%
GO_REGULATION_OF_ANOIKIS	GO_REGULATION_OF_ANOIKIS	Details ...	23	0.655873	2.05527	0	0.00655684	0.229	6097	tags=48%, list=11%, signal=54%
GO_TRANSCRIPTION_BY_RNA_POLYMERASE_I	GO_TRANSCRIPTION_BY_RNA_POLYMERASE_I	Details ...	63	0.626002	2.05453	0.00386847	0.00654132	0.229	9505	tags=67%, list=17%, signal=80%
GO_PROTEASOMAL_PROTEIN_CATABOLIC_PROCESS	GO_PROTEASOMAL_PROTEIN_CATABOLIC_PROCESS	Details ...	476	0.46544	2.05414	0	0.00650646	0.229	4699	tags=32%, list=9%, signal=35%
GO_REGULATION_OF_TRANSCRIPTION_BY_RNA_POLYMERASE_I	GO_REGULATION_OF_TRANSCRIPTION_BY_RNA_POLYMERASE_I	Details ...	28	0.730476	2.05296	0	0.00656738	0.231	5417	tags=64%, list=10%, signal=71%
GO_ALDITOL_METABOLIC_PROCESS	GO_ALDITOL_METABOLIC_PROCESS	Details ...	25	0.663405	2.0526	0	0.00656068	0.232	9604	tags=56%, list=17%, signal=68%
GO_IMPORT_INTO_NUCLEUS	GO_IMPORT_INTO_NUCLEUS	Details ...	171	0.517252	2.05053	0	0.00668746	0.234	6118	tags=41%, list=11%, signal=46%
GO_POSITIVE_REGULATION_OF_NUCLEAR_DIVISION	GO_POSITIVE_REGULATION_OF_NUCLEAR_DIVISION	Details ...	70	0.554071	2.05032	0	0.00667006	0.235	4477	tags=39%, list=8%, signal=42%
GO_REGULATION_OF_SPINDLE_ASSEMBLY	GO_REGULATION_OF_SPINDLE_ASSEMBLY	Details ...	24	0.719693	2.04976	0	0.00665629	0.236	8073	tags=75%, list=15%, signal=88%
GO_CLEAVAGE_INVOLVED_IN_RRNA_PROCESSING	GO_CLEAVAGE_INVOLVED_IN_RRNA_PROCESSING	Details ...	28	0.770841	2.04725	0	0.00688479	0.241	3757	tags=50%, list=7%, signal=54%
GO_POSITIVE_REGULATION_OF_TELOMERE_MAINTENANCE	GO_POSITIVE_REGULATION_OF_TELOMERE_MAINTENANCE	Details ...	51	0.629693	2.04421	0	0.00713784	0.249	2800	tags=35%, list=5%, signal=37%
GO_POSITIVE_REGULATION_OF_CHROMOSOME_SEGREGATION	GO_POSITIVE_REGULATION_OF_CHROMOSOME_SEGREGATION	Details ...	32	0.734707	2.04403	0.00194932	0.0071206	0.25	3594	tags=53%, list=7%, signal=57%
GO_PROTEIN_LOCALIZATION_TO_NUCLEUS	GO_PROTEIN_LOCALIZATION_TO_NUCLEUS	Details ...	276	0.497048	2.04291	0	0.00714584	0.251	5415	tags=36%, list=10%, signal=40%
GO_REGULATION_OF_PROTEIN_IMPORT	GO_REGULATION_OF_PROTEIN_IMPORT	Details ...	62	0.556113	2.04284	0	0.00711988	0.251	5300	tags=44%, list=10%, signal=48%
GO_MITOCHONDRIAL_MEMBRANE_ORGANIZATION	GO_MITOCHONDRIAL_MEMBRANE_ORGANIZATION	Details ...	133	0.587224	2.03846	0.00208768	0.00747267	0.263	7774	tags=51%, list=14%, signal=59%
GO_MATURATION_OF_5_8S_RRNA	GO_MATURATION_OF_5_8S_RRNA	Details ...	36	0.75021	2.03722	0	0.00756522	0.267	6310	tags=61%, list=11%, signal=69%
GO_POSITIVE_REGULATION_OF_TELOMERASE_RNA_LOCALIZATION_TO_CAJAL_BODY	GO_POSITIVE_REGULATION_OF_TELOMERASE_RNA_LOCALIZATION_TO_CAJAL_BODY	Details ...	15	0.930809	2.03705	0	0.00752198	0.267	2153	tags=73%, list=4%, signal=76%
GO_CHROMOSOME_ORGANIZATION_INVOLVED_IN_MEIOTIC_CELL_CYCLE	GO_CHROMOSOME_ORGANIZATION_INVOLVED_IN_MEIOTIC_CELL_CYCLE	Details ...	68	0.635922	2.0354	0.00200803	0.0076094	0.27	5977	tags=44%, list=11%, signal=49%
GO_SIGNAL_TRANSDUCTION_BY_P53_CLASS_MEDIATOR	GO_SIGNAL_TRANSDUCTION_BY_P53_CLASS_MEDIATOR	Details ...	265	0.531169	2.0334	0	0.00773591	0.271	6656	tags=43%, list=12%, signal=49%
GO_NEGATIVE_REGULATION_OF_APOPTOTIC_SIGNALING_PATHWAY	GO_NEGATIVE_REGULATION_OF_APOPTOTIC_SIGNALING_PATHWAY	Details ...	228	0.472427	2.03324	0	0.00769731	0.271	5198	tags=35%, list=9%, signal=38%
GO_BINDING_OF_SPERM_TO_ZONA_PELLUCIDA	GO_BINDING_OF_SPERM_TO_ZONA_PELLUCIDA	Details ...	43	0.617516	2.03298	0	0.00768435	0.271	9142	tags=56%, list=17%, signal=67%
GO_CELLULAR_PROTEIN_COMPLEX_DISASSEMBLY	GO_CELLULAR_PROTEIN_COMPLEX_DISASSEMBLY	Details ...	221	0.530952	2.03246	0.002	0.00770522	0.271	8111	tags=48%, list=15%, signal=56%
GO_FEMALE_MEIOTIC_NUCLEAR_DIVISION	GO_FEMALE_MEIOTIC_NUCLEAR_DIVISION	Details ...	31	0.671159	2.03139	0	0.0077902	0.275	3104	tags=42%, list=6%, signal=44%
GO_INTERSTRAND_CROSS_LINK_REPAIR	GO_INTERSTRAND_CROSS_LINK_REPAIR	Details ...	54	0.668531	2.03006	0.00394477	0.00790034	0.278	6180	tags=50%, list=11%, signal=56%
GO_RIBOSOME_BIOGENESIS	GO_RIBOSOME_BIOGENESIS	Details ...	309	0.641876	2.02966	0.00404858	0.00788119	0.278	6369	tags=50%, list=12%, signal=57%
GO_RETROGRADE_VESICLE_MEDIATED_TRANSPORT_GOLGI_TO_ENDOPLASMIC_RETICULUM	GO_RETROGRADE_VESICLE_MEDIATED_TRANSPORT_GOLGI_TO_ENDOPLASMIC_RETICULUM	Details ...	87	0.592348	2.02952	0	0.00785183	0.279	6244	tags=45%, list=11%, signal=50%
GO_NADH_METABOLIC_PROCESS	GO_NADH_METABOLIC_PROCESS	Details ...	41	0.639444	2.02848	0.00590551	0.00793768	0.279	4068	tags=49%, list=7%, signal=53%
GO_CELLULAR_RESPONSE_TO_DEXAMETHASONE_STIMULUS	GO_CELLULAR_RESPONSE_TO_DEXAMETHASONE_STIMULUS	Details ...	31	0.621652	2.02782	0	0.0079782	0.279	2652	tags=39%, list=5%, signal=41%
GO_REGULATION_OF_CELLULAR_AMINE_METABOLIC_PROCESS	GO_REGULATION_OF_CELLULAR_AMINE_METABOLIC_PROCESS	Details ...	80	0.642875	2.0274	0	0.00797155	0.279	3816	tags=45%, list=7%, signal=48%
GO_NUCLEAR_TRANSPORT	GO_NUCLEAR_TRANSPORT	Details ...	356	0.521041	2.02587	0	0.00808536	0.283	6335	tags=42%, list=11%, signal=47%
GO_TELOMERE_MAINTENANCE_VIA_SEMI_CONSERVATIVE_REPLICATION	GO_TELOMERE_MAINTENANCE_VIA_SEMI_CONSERVATIVE_REPLICATION	Details ...	27	0.843499	2.02526	0	0.00808817	0.283	5354	tags=78%, list=10%, signal=86%
GO_POSITIVE_REGULATION_OF_CELL_CYCLE_G2_M_PHASE_TRANSITION	GO_POSITIVE_REGULATION_OF_CELL_CYCLE_G2_M_PHASE_TRANSITION	Details ...	30	0.709594	2.02505	0	0.00806822	0.283	4731	tags=60%, list=9%, signal=66%
GO_NCRNA_EXPORT_FROM_NUCLEUS	GO_NCRNA_EXPORT_FROM_NUCLEUS	Details ...	37	0.765858	2.02412	0.00195695	0.00814647	0.288	7027	tags=73%, list=13%, signal=84%
GO_REGULATION_OF_ATP_METABOLIC_PROCESS	GO_REGULATION_OF_ATP_METABOLIC_PROCESS	Details ...	122	0.508925	2.02395	0	0.00810469	0.288	6140	tags=41%, list=11%, signal=46%
GO_NEGATIVE_REGULATION_OF_METAPHASE_ANAPHASE_TRANSITION_OF_CELL_CYCLE	GO_NEGATIVE_REGULATION_OF_METAPHASE_ANAPHASE_TRANSITION_OF_CELL_CYCLE	Details ...	37	0.736765	2.02384	0	0.0080589	0.288	3551	tags=54%, list=6%, signal=58%
GO_PROTEIN_IMPORT	GO_PROTEIN_IMPORT	Details ...	200	0.494192	2.02266	0	0.00815403	0.29	5300	tags=36%, list=10%, signal=39%
GO_TELOMERASE_RNA_LOCALIZATION	GO_TELOMERASE_RNA_LOCALIZATION	Details ...	19	0.841637	2.02261	0	0.00811412	0.291	3000	tags=63%, list=5%, signal=67%
GO_NEGATIVE_REGULATION_OF_DNA_REPLICATION	GO_NEGATIVE_REGULATION_OF_DNA_REPLICATION	Details ...	34	0.677315	2.02027	0	0.00831751	0.297	2029	tags=38%, list=4%, signal=40%
GO_RNA_LOCALIZATION	GO_RNA_LOCALIZATION	Details ...	234	0.575157	2.02025	0.00197628	0.00827155	0.297	6125	tags=47%, list=11%, signal=52%
GO_REGULATION_OF_CELL_AGING	GO_REGULATION_OF_CELL_AGING	Details ...	53	0.562217	2.01708	0.00196078	0.00852828	0.303	5029	tags=40%, list=9%, signal=44%
GO_POST_TRANSLATIONAL_PROTEIN_MODIFICATION	GO_POST_TRANSLATIONAL_PROTEIN_MODIFICATION	Details ...	361	0.468522	2.01625	0	0.00859089	0.309	6255	tags=37%, list=11%, signal=41%
GO_PROTEIN_CONTAINING_COMPLEX_DISASSEMBLY	GO_PROTEIN_CONTAINING_COMPLEX_DISASSEMBLY	Details ...	325	0.493844	2.01514	0	0.0087008	0.311	6481	tags=40%, list=12%, signal=45%
GO_NLS_BEARING_PROTEIN_IMPORT_INTO_NUCLEUS	GO_NLS_BEARING_PROTEIN_IMPORT_INTO_NUCLEUS	Details ...	20	0.758869	2.01404	0	0.00876586	0.313	3647	tags=50%, list=7%, signal=54%
GO_REGULATION_OF_GENERATION_OF_PRECURSOR_METABOLITES_AND_ENERGY	GO_REGULATION_OF_GENERATION_OF_PRECURSOR_METABOLITES_AND_ENERGY	Details ...	158	0.49856	2.01325	0	0.00881328	0.314	6140	tags=42%, list=11%, signal=47%
GO_TRANSCRIPTION_COUPLED_NUCLEOTIDE_EXCISION_REPAIR	GO_TRANSCRIPTION_COUPLED_NUCLEOTIDE_EXCISION_REPAIR	Details ...	73	0.640573	2.01232	0	0.00883355	0.316	5408	tags=51%, list=10%, signal=56%
GO_REGULATION_OF_DNA_REPAIR	GO_REGULATION_OF_DNA_REPAIR	Details ...	130	0.560813	2.01231	0	0.00878656	0.316	3879	tags=35%, list=7%, signal=38%
GO_MATURATION_OF_SSU_RRNA	GO_MATURATION_OF_SSU_RRNA	Details ...	51	0.717305	2.01019	0	0.00891579	0.323	8637	tags=63%, list=16%, signal=74%
GO_SISTER_CHROMATID_COHESION	GO_SISTER_CHROMATID_COHESION	Details ...	62	0.65861	2.00986	0.00198807	0.00893564	0.324	7118	tags=48%, list=13%, signal=55%
GO_MATURATION_OF_LSU_RRNA_FROM_TRICISTRONIC_RRNA_TRANSCRIPT_SSU_RRNA_5_8S_RRNA_LSU_RRNA	GO_MATURATION_OF_LSU_RRNA_FROM_TRICISTRONIC_RRNA_TRANSCRIPT_SSU_RRNA_5_8S_RRNA_LSU_RRNA	Details ...	15	0.868429	2.0089	0	0.0089708	0.325	6267	tags=80%, list=11%, signal=90%
GO_ESTABLISHMENT_OF_PROTEIN_LOCALIZATION_TO_TELOMERE	GO_ESTABLISHMENT_OF_PROTEIN_LOCALIZATION_TO_TELOMERE	Details ...	18	0.831624	2.00868	0	0.00895281	0.325	3575	tags=67%, list=6%, signal=71%
GO_DNA_PACKAGING	GO_DNA_PACKAGING	Details ...	166	0.608513	2.00839	0	0.00892745	0.325	4320	tags=39%, list=8%, signal=42%
GO_DE_NOVO_PROTEIN_FOLDING	GO_DE_NOVO_PROTEIN_FOLDING	Details ...	41	0.639132	2.00773	0	0.00894975	0.328	4173	tags=54%, list=8%, signal=58%
GO_POSTREPLICATION_REPAIR	GO_POSTREPLICATION_REPAIR	Details ...	52	0.649361	2.00766	0	0.00890386	0.328	3372	tags=48%, list=6%, signal=51%
GO_POSITIVE_REGULATION_OF_PROTEIN_IMPORT	GO_POSITIVE_REGULATION_OF_PROTEIN_IMPORT	Details ...	42	0.582391	2.00758	0.00197628	0.00887518	0.329	5300	tags=50%, list=10%, signal=55%
GO_NUCLEOSOME_ORGANIZATION	GO_NUCLEOSOME_ORGANIZATION	Details ...	111	0.629126	2.00739	0	0.0088883	0.33	6351	tags=47%, list=11%, signal=53%
GO_RNA_DEPENDENT_DNA_BIOSYNTHETIC_PROCESS	GO_RNA_DEPENDENT_DNA_BIOSYNTHETIC_PROCESS	Details ...	71	0.592861	2.00733	0.00193424	0.00884341	0.33	4296	tags=39%, list=8%, signal=43%
GO_NUCLEOBASE_BIOSYNTHETIC_PROCESS	GO_NUCLEOBASE_BIOSYNTHETIC_PROCESS	Details ...	18	0.80189	2.00714	0	0.00880837	0.331	4996	tags=83%, list=9%, signal=92%
GO_GLYCOLYTIC_PROCESS_THROUGH_FRUCTOSE_6_PHOSPHATE	GO_GLYCOLYTIC_PROCESS_THROUGH_FRUCTOSE_6_PHOSPHATE	Details ...	29	0.726162	2.00576	0.00402414	0.00892593	0.331	6412	tags=62%, list=12%, signal=70%
GO_DNA_BIOSYNTHETIC_PROCESS	GO_DNA_BIOSYNTHETIC_PROCESS	Details ...	188	0.526926	2.00522	0	0.00891597	0.331	6520	tags=43%, list=12%, signal=49%
GO_REGULATION_OF_POSTTRANSCRIPTIONAL_GENE_SILENCING	GO_REGULATION_OF_POSTTRANSCRIPTIONAL_GENE_SILENCING	Details ...	89	0.591654	2.00466	0.00196078	0.00895893	0.334	6118	tags=48%, list=11%, signal=54%
GO_PLACENTA_DEVELOPMENT	GO_PLACENTA_DEVELOPMENT	Details ...	155	0.493061	2.00366	0.00203252	0.00899308	0.335	6167	tags=36%, list=11%, signal=41%
GO_DNA_RECOMBINATION	GO_DNA_RECOMBINATION	Details ...	278	0.546519	2.00346	0.00386847	0.00896167	0.335	4050	tags=36%, list=7%, signal=38%
GO_REGULATION_OF_RESPONSE_TO_DNA_DAMAGE_STIMULUS	GO_REGULATION_OF_RESPONSE_TO_DNA_DAMAGE_STIMULUS	Details ...	222	0.513441	2.00317	0	0.00895402	0.336	4610	tags=35%, list=8%, signal=38%
GO_MITOCHONDRION_MORPHOGENESIS	GO_MITOCHONDRION_MORPHOGENESIS	Details ...	22	0.689408	2.00279	0	0.00894653	0.337	6995	tags=64%, list=13%, signal=73%
GO_POSITIVE_REGULATION_OF_DNA_BIOSYNTHETIC_PROCESS	GO_POSITIVE_REGULATION_OF_DNA_BIOSYNTHETIC_PROCESS	Details ...	69	0.585934	2.00271	0.00196078	0.0089152	0.337	2513	tags=38%, list=5%, signal=39%
GO_NUCLEAR_ENVELOPE_REASSEMBLY	GO_NUCLEAR_ENVELOPE_REASSEMBLY	Details ...	18	0.728667	2.0026	0.00195312	0.00887876	0.337	6111	tags=61%, list=11%, signal=69%
GO_RIBONUCLEOSIDE_MONOPHOSPHATE_BIOSYNTHETIC_PROCESS	GO_RIBONUCLEOSIDE_MONOPHOSPHATE_BIOSYNTHETIC_PROCESS	Details ...	32	0.657711	2.00229	0.00196078	0.00886559	0.339	5358	tags=53%, list=10%, signal=59%
GO_REGULATION_OF_INCLUSION_BODY_ASSEMBLY	GO_REGULATION_OF_INCLUSION_BODY_ASSEMBLY	Details ...	16	0.749098	2.00016	0	0.00904118	0.342	3794	tags=63%, list=7%, signal=67%
GO_MATURATION_OF_SSU_RRNA_FROM_TRICISTRONIC_RRNA_TRANSCRIPT_SSU_RRNA_5_8S_RRNA_LSU_RRNA	GO_MATURATION_OF_SSU_RRNA_FROM_TRICISTRONIC_RRNA_TRANSCRIPT_SSU_RRNA_5_8S_RRNA_LSU_RRNA	Details ...	38	0.729531	1.99822	0	0.00917217	0.346	8637	tags=61%, list=16%, signal=72%
GO_ENDONUCLEOLYTIC_CLEAVAGE_INVOLVED_IN_RRNA_PROCESSING	GO_ENDONUCLEOLYTIC_CLEAVAGE_INVOLVED_IN_RRNA_PROCESSING	Details ...	16	0.824705	1.99764	0.00195695	0.009173	0.347	3757	tags=50%, list=7%, signal=54%
GO_MODULATION_BY_SYMBIONT_OF_HOST_CELLULAR_PROCESS	GO_MODULATION_BY_SYMBIONT_OF_HOST_CELLULAR_PROCESS	Details ...	26	0.643705	1.9973	0.00205339	0.0091849	0.351	3527	tags=46%, list=6%, signal=49%
GO_PROTEIN_LOCALIZATION_TO_CHROMOSOME_CENTROMERIC_REGION	GO_PROTEIN_LOCALIZATION_TO_CHROMOSOME_CENTROMERIC_REGION	Details ...	22	0.825429	1.99708	0	0.00916093	0.351	2210	tags=64%, list=4%, signal=66%
GO_INNATE_IMMUNE_RESPONSE_ACTIVATING_SIGNAL_TRANSDUCTION	GO_INNATE_IMMUNE_RESPONSE_ACTIVATING_SIGNAL_TRANSDUCTION	Details ...	116	0.541127	1.99577	0	0.00921078	0.353	7485	tags=47%, list=14%, signal=54%
GO_KINETOCHORE_ORGANIZATION	GO_KINETOCHORE_ORGANIZATION	Details ...	22	0.827337	1.99559	0	0.00921249	0.354	1900	tags=64%, list=3%, signal=66%
GO_ATP_METABOLIC_PROCESS	GO_ATP_METABOLIC_PROCESS	Details ...	307	0.532576	1.99531	0.00207469	0.00920195	0.356	7692	tags=45%, list=14%, signal=52%
GO_DNA_DAMAGE_RESPONSE_SIGNAL_TRANSDUCTION_BY_P53_CLASS_MEDIATOR	GO_DNA_DAMAGE_RESPONSE_SIGNAL_TRANSDUCTION_BY_P53_CLASS_MEDIATOR	Details ...	106	0.518964	1.99485	0	0.00919233	0.356	5008	tags=39%, list=9%, signal=42%
GO_DNA_INTEGRITY_CHECKPOINT	GO_DNA_INTEGRITY_CHECKPOINT	Details ...	159	0.567434	1.99478	0.00200401	0.00915404	0.356	3082	tags=33%, list=6%, signal=35%
GO_REGULATION_OF_SPINDLE_ORGANIZATION	GO_REGULATION_OF_SPINDLE_ORGANIZATION	Details ...	38	0.673191	1.99442	0.00199203	0.00914447	0.358	8073	tags=71%, list=15%, signal=83%
GO_EMBRYONIC_PLACENTA_DEVELOPMENT	GO_EMBRYONIC_PLACENTA_DEVELOPMENT	Details ...	88	0.535458	1.99231	0.00206186	0.00937147	0.363	3398	tags=34%, list=6%, signal=36%
GO_NUCLEOSOME_ASSEMBLY	GO_NUCLEOSOME_ASSEMBLY	Details ...	74	0.658933	1.99202	0	0.00937179	0.363	4113	tags=42%, list=7%, signal=45%
GO_DNA_REPLICATION_CHECKPOINT	GO_DNA_REPLICATION_CHECKPOINT	Details ...	17	0.87044	1.99003	0.00199601	0.0095241	0.365	2029	tags=65%, list=4%, signal=67%
GO_RRNA_METABOLIC_PROCESS	GO_RRNA_METABOLIC_PROCESS	Details ...	238	0.621861	1.98365	0.00613497	0.0102819	0.384	6310	tags=47%, list=11%, signal=53%
GO_CYTOKINETIC_PROCESS	GO_CYTOKINETIC_PROCESS	Details ...	39	0.632133	1.98278	0.00197628	0.0102956	0.385	7560	tags=56%, list=14%, signal=65%
GO_INCLUSION_BODY_ASSEMBLY	GO_INCLUSION_BODY_ASSEMBLY	Details ...	24	0.684685	1.98245	0	0.0102948	0.385	5019	tags=58%, list=9%, signal=64%
GO_REGULATION_OF_MRNA_3_END_PROCESSING	GO_REGULATION_OF_MRNA_3_END_PROCESSING	Details ...	28	0.701539	1.9823	0.00196078	0.0102806	0.387	5800	tags=54%, list=10%, signal=60%
GO_POSITIVE_REGULATION_OF_DNA_TEMPLATED_TRANSCRIPTION_INITIATION	GO_POSITIVE_REGULATION_OF_DNA_TEMPLATED_TRANSCRIPTION_INITIATION	Details ...	38	0.569532	1.982	0.0020284	0.0102785	0.389	7126	tags=42%, list=13%, signal=48%
GO_ESTABLISHMENT_OF_PROTEIN_LOCALIZATION_TO_MITOCHONDRIAL_MEMBRANE	GO_ESTABLISHMENT_OF_PROTEIN_LOCALIZATION_TO_MITOCHONDRIAL_MEMBRANE	Details ...	49	0.632989	1.9814	0.00215517	0.0103383	0.393	3259	tags=45%, list=6%, signal=48%
GO_NUCLEAR_ENVELOPE_ORGANIZATION	GO_NUCLEAR_ENVELOPE_ORGANIZATION	Details ...	52	0.577821	1.9799	0	0.010499	0.397	9099	tags=56%, list=16%, signal=67%
GO_DNA_REPLICATION_INDEPENDENT_NUCLEOSOME_ORGANIZATION	GO_DNA_REPLICATION_INDEPENDENT_NUCLEOSOME_ORGANIZATION	Details ...	38	0.767644	1.97925	0.00627615	0.0105164	0.398	1873	tags=53%, list=3%, signal=54%
GO_CENTROSOME_SEPARATION	GO_CENTROSOME_SEPARATION	Details ...	15	0.800704	1.97898	0	0.0105001	0.398	4448	tags=67%, list=8%, signal=72%
GO_MICROTUBULE_ORGANIZING_CENTER_ORGANIZATION	GO_MICROTUBULE_ORGANIZING_CENTER_ORGANIZATION	Details ...	136	0.558596	1.97803	0.0019084	0.0106017	0.403	7737	tags=45%, list=14%, signal=52%
GO_POSITIVE_REGULATION_OF_GENE_EXPRESSION_EPIGENETIC	GO_POSITIVE_REGULATION_OF_GENE_EXPRESSION_EPIGENETIC	Details ...	48	0.604987	1.97794	0	0.0105648	0.403	6273	tags=46%, list=11%, signal=52%
GO_ESTABLISHMENT_OF_PROTEIN_LOCALIZATION_TO_CHROMOSOME	GO_ESTABLISHMENT_OF_PROTEIN_LOCALIZATION_TO_CHROMOSOME	Details ...	24	0.747975	1.97791	0.00199203	0.0105236	0.403	3575	tags=58%, list=6%, signal=62%
GO_POSITIVE_REGULATION_OF_TRANSCRIPTION_INITIATION_FROM_RNA_POLYMERASE_II_PROMOTER	GO_POSITIVE_REGULATION_OF_TRANSCRIPTION_INITIATION_FROM_RNA_POLYMERASE_II_PROMOTER	Details ...	31	0.602113	1.9744	0.00203666	0.0109679	0.412	7126	tags=45%, list=13%, signal=52%
GO_REGULATION_OF_MRNA_METABOLIC_PROCESS	GO_REGULATION_OF_MRNA_METABOLIC_PROCESS	Details ...	344	0.513872	1.97382	0.00196464	0.0109895	0.413	5931	tags=39%, list=11%, signal=44%
GO_POSITIVE_REGULATION_OF_WNT_SIGNALING_PATHWAY	GO_POSITIVE_REGULATION_OF_WNT_SIGNALING_PATHWAY	Details ...	180	0.48114	1.97136	0	0.0113245	0.418	4180	tags=31%, list=8%, signal=33%
GO_NEGATIVE_REGULATION_OF_DNA_DEPENDENT_DNA_REPLICATION	GO_NEGATIVE_REGULATION_OF_DNA_DEPENDENT_DNA_REPLICATION	Details ...	19	0.780125	1.97081	0	0.0113575	0.418	3575	tags=53%, list=6%, signal=56%
GO_POSITIVE_REGULATION_OF_MITOCHONDRION_ORGANIZATION	GO_POSITIVE_REGULATION_OF_MITOCHONDRION_ORGANIZATION	Details ...	118	0.509558	1.96993	0.0020284	0.0113955	0.419	7892	tags=47%, list=14%, signal=54%
GO_MITOTIC_DNA_REPLICATION	GO_MITOTIC_DNA_REPLICATION	Details ...	16	0.843233	1.96941	0.00200803	0.0114024	0.419	3974	tags=75%, list=7%, signal=81%
GO_GLUCOSE_6_PHOSPHATE_METABOLIC_PROCESS	GO_GLUCOSE_6_PHOSPHATE_METABOLIC_PROCESS	Details ...	26	0.692185	1.96898	0.00400802	0.0114061	0.419	8810	tags=65%, list=16%, signal=78%
GO_KINETOCHORE_ASSEMBLY	GO_KINETOCHORE_ASSEMBLY	Details ...	17	0.792746	1.96854	0	0.0114356	0.422	902	tags=53%, list=2%, signal=54%
GO_DNA_STRAND_ELONGATION_INVOLVED_IN_DNA_REPLICATION	GO_DNA_STRAND_ELONGATION_INVOLVED_IN_DNA_REPLICATION	Details ...	19	0.927806	1.96681	0	0.0115783	0.426	3974	tags=95%, list=7%, signal=102%
GO_POSITIVE_REGULATION_OF_TELOMERE_MAINTENANCE_VIA_TELOMERE_LENGTHENING	GO_POSITIVE_REGULATION_OF_TELOMERE_MAINTENANCE_VIA_TELOMERE_LENGTHENING	Details ...	37	0.646981	1.96667	0	0.0115533	0.427	2800	tags=41%, list=5%, signal=43%
GO_TELOMERE_MAINTENANCE_VIA_TELOMERE_LENGTHENING	GO_TELOMERE_MAINTENANCE_VIA_TELOMERE_LENGTHENING	Details ...	81	0.581218	1.9653	0.0019305	0.0116961	0.431	4296	tags=40%, list=8%, signal=43%
GO_RESPONSE_TO_DEXAMETHASONE	GO_RESPONSE_TO_DEXAMETHASONE	Details ...	41	0.580099	1.96401	0	0.0117765	0.434	5663	tags=39%, list=10%, signal=43%
GO_REGULATION_OF_CENTROSOME_DUPLICATION	GO_REGULATION_OF_CENTROSOME_DUPLICATION	Details ...	44	0.596025	1.96175	0.0019305	0.0120012	0.439	9769	tags=61%, list=18%, signal=74%
GO_REGULATION_OF_MITOCHONDRIAL_OUTER_MEMBRANE_PERMEABILIZATION_INVOLVED_IN_APOPTOTIC_SIGNALING_PATHWAY	GO_REGULATION_OF_MITOCHONDRIAL_OUTER_MEMBRANE_PERMEABILIZATION_INVOLVED_IN_APOPTOTIC_SIGNALING_PATHWAY	Details ...	45	0.601711	1.96156	0.00208768	0.0119996	0.442	7693	tags=56%, list=14%, signal=64%
GO_POSITIVE_REGULATION_OF_NUCLEOCYTOPLASMIC_TRANSPORT	GO_POSITIVE_REGULATION_OF_NUCLEOCYTOPLASMIC_TRANSPORT	Details ...	66	0.53022	1.96112	0	0.0119897	0.443	5300	tags=42%, list=10%, signal=47%
GO_MEIOSIS_I_CELL_CYCLE_PROCESS	GO_MEIOSIS_I_CELL_CYCLE_PROCESS	Details ...	121	0.570149	1.95744	0.00199601	0.0124164	0.455	5520	tags=34%, list=10%, signal=38%
GO_REGULATION_OF_TRANSLATIONAL_INITIATION	GO_REGULATION_OF_TRANSLATIONAL_INITIATION	Details ...	79	0.565903	1.95694	0	0.0124372	0.457	10405	tags=57%, list=19%, signal=70%
GO_CHAPERONE_MEDIATED_PROTEIN_FOLDING	GO_CHAPERONE_MEDIATED_PROTEIN_FOLDING	Details ...	60	0.570686	1.95608	0.00197628	0.0125376	0.459	5284	tags=50%, list=10%, signal=55%
GO_PURINE_NUCLEOSIDE_MONOPHOSPHATE_BIOSYNTHETIC_PROCESS	GO_PURINE_NUCLEOSIDE_MONOPHOSPHATE_BIOSYNTHETIC_PROCESS	Details ...	20	0.745476	1.95556	0	0.0125949	0.461	5358	tags=60%, list=10%, signal=66%
GO_DNA_TEMPLATED_TRANSCRIPTION_TERMINATION	GO_DNA_TEMPLATED_TRANSCRIPTION_TERMINATION	Details ...	75	0.644972	1.95536	0.0040568	0.0125684	0.462	9632	tags=64%, list=17%, signal=77%
GO_PROTEIN_LOCALIZATION_TO_CHROMOSOME_TELOMERIC_REGION	GO_PROTEIN_LOCALIZATION_TO_CHROMOSOME_TELOMERIC_REGION	Details ...	29	0.687552	1.95423	0.00192308	0.0126977	0.464	3575	tags=45%, list=6%, signal=48%
GO_DNA_SYNTHESIS_INVOLVED_IN_DNA_REPAIR	GO_DNA_SYNTHESIS_INVOLVED_IN_DNA_REPAIR	Details ...	52	0.618852	1.95359	0.00194553	0.0127569	0.465	4313	tags=46%, list=8%, signal=50%
GO_CELLULAR_RESPONSE_TO_RADIATION	GO_CELLULAR_RESPONSE_TO_RADIATION	Details ...	185	0.470645	1.95319	0	0.0127641	0.467	5272	tags=32%, list=10%, signal=35%
GO_NEGATIVE_REGULATION_OF_CELL_AGING	GO_NEGATIVE_REGULATION_OF_CELL_AGING	Details ...	27	0.642659	1.95173	0.00199601	0.0129246	0.47	4309	tags=44%, list=8%, signal=48%
GO_POSITIVE_REGULATION_OF_PEPTIDYL_THREONINE_PHOSPHORYLATION	GO_POSITIVE_REGULATION_OF_PEPTIDYL_THREONINE_PHOSPHORYLATION	Details ...	30	0.608929	1.95091	0.00206612	0.0129728	0.472	8438	tags=50%, list=15%, signal=59%
GO_NEGATIVE_REGULATION_OF_RNA_SPLICING	GO_NEGATIVE_REGULATION_OF_RNA_SPLICING	Details ...	26	0.701373	1.94855	0.00197239	0.0132593	0.477	3730	tags=50%, list=7%, signal=54%
GO_RNA_INTERFERENCE	GO_RNA_INTERFERENCE	Details ...	17	0.771899	1.94819	0	0.0132479	0.477	5167	tags=59%, list=9%, signal=65%
GO_CENTROSOME_DUPLICATION	GO_CENTROSOME_DUPLICATION	Details ...	68	0.592594	1.94732	0.00390625	0.0133336	0.48	9769	tags=59%, list=18%, signal=71%
GO_PYRIMIDINE_CONTAINING_COMPOUND_METABOLIC_PROCESS	GO_PYRIMIDINE_CONTAINING_COMPOUND_METABOLIC_PROCESS	Details ...	84	0.513788	1.94686	0	0.0133671	0.482	6011	tags=45%, list=11%, signal=51%
GO_REGULATION_OF_VENTRICULAR_CARDIAC_MUSCLE_CELL_ACTION_POTENTIAL	GO_REGULATION_OF_VENTRICULAR_CARDIAC_MUSCLE_CELL_ACTION_POTENTIAL	Details ...	16	0.716121	1.94654	0	0.0133666	0.483	1827	tags=38%, list=3%, signal=39%
GO_ACTIVATION_OF_INNATE_IMMUNE_RESPONSE	GO_ACTIVATION_OF_INNATE_IMMUNE_RESPONSE	Details ...	141	0.516373	1.94621	0.00399202	0.0133409	0.483	7485	tags=46%, list=14%, signal=53%
GO_NEGATIVE_REGULATION_OF_CHROMOSOME_ORGANIZATION	GO_NEGATIVE_REGULATION_OF_CHROMOSOME_ORGANIZATION	Details ...	134	0.566548	1.94567	0.0019802	0.0133879	0.486	6483	tags=43%, list=12%, signal=49%
GO_REGULATION_OF_PROTEIN_MODIFICATION_BY_SMALL_PROTEIN_CONJUGATION_OR_REMOVAL	GO_REGULATION_OF_PROTEIN_MODIFICATION_BY_SMALL_PROTEIN_CONJUGATION_OR_REMOVAL	Details ...	238	0.461961	1.9452	0	0.013412	0.487	6205	tags=36%, list=11%, signal=41%
GO_NUCLEOTIDE_EXCISION_REPAIR	GO_NUCLEOTIDE_EXCISION_REPAIR	Details ...	109	0.558918	1.94506	0.00403226	0.0133767	0.487	6535	tags=47%, list=12%, signal=53%
GO_CHROMATIN_REMODELING_AT_CENTROMERE	GO_CHROMATIN_REMODELING_AT_CENTROMERE	Details ...	31	0.790744	1.94386	0.00621118	0.0134853	0.491	1889	tags=58%, list=3%, signal=60%
GO_REGULATION_OF_ANIMAL_ORGAN_MORPHOGENESIS	GO_REGULATION_OF_ANIMAL_ORGAN_MORPHOGENESIS	Details ...	253	0.468926	1.94369	0	0.0134573	0.492	7294	tags=38%, list=13%, signal=43%
GO_BASE_EXCISION_REPAIR	GO_BASE_EXCISION_REPAIR	Details ...	40	0.65522	1.94265	0.00389105	0.0135744	0.498	4766	tags=52%, list=9%, signal=57%
GO_NEGATIVE_REGULATION_OF_GENE_SILENCING	GO_NEGATIVE_REGULATION_OF_GENE_SILENCING	Details ...	26	0.601674	1.94119	0	0.0137028	0.5	5487	tags=35%, list=10%, signal=38%
GO_POSITIVE_REGULATION_OF_BINDING	GO_POSITIVE_REGULATION_OF_BINDING	Details ...	170	0.455965	1.94051	0	0.0137789	0.502	4609	tags=31%, list=8%, signal=33%
GO_NEGATIVE_REGULATION_OF_CANONICAL_WNT_SIGNALING_PATHWAY	GO_NEGATIVE_REGULATION_OF_CANONICAL_WNT_SIGNALING_PATHWAY	Details ...	179	0.48456	1.93953	0	0.0138492	0.503	4404	tags=32%, list=8%, signal=35%
GO_PROTEIN_POLYUBIQUITINATION	GO_PROTEIN_POLYUBIQUITINATION	Details ...	334	0.45232	1.93868	0	0.013919	0.505	6289	tags=35%, list=11%, signal=39%
GO_POSITIVE_REGULATION_OF_TELOMERASE_ACTIVITY	GO_POSITIVE_REGULATION_OF_TELOMERASE_ACTIVITY	Details ...	36	0.620218	1.93804	0	0.0139692	0.511	2271	tags=39%, list=4%, signal=41%
GO_NUCLEAR_EXPORT	GO_NUCLEAR_EXPORT	Details ...	203	0.545035	1.93802	0	0.0139214	0.511	7114	tags=46%, list=13%, signal=53%
GO_POSITIVE_REGULATION_OF_ATPASE_ACTIVITY	GO_POSITIVE_REGULATION_OF_ATPASE_ACTIVITY	Details ...	55	0.550612	1.93779	0	0.0139317	0.511	4788	tags=44%, list=9%, signal=48%
GO_CELLULAR_CARBOHYDRATE_CATABOLIC_PROCESS	GO_CELLULAR_CARBOHYDRATE_CATABOLIC_PROCESS	Details ...	46	0.541859	1.93689	0	0.014017	0.512	5577	tags=39%, list=10%, signal=43%
GO_NAD_METABOLIC_PROCESS	GO_NAD_METABOLIC_PROCESS	Details ...	50	0.592742	1.93678	0.0103306	0.013981	0.512	4469	tags=44%, list=8%, signal=48%
GO_DNA_DEPENDENT_DNA_REPLICATION_MAINTENANCE_OF_FIDELITY	GO_DNA_DEPENDENT_DNA_REPLICATION_MAINTENANCE_OF_FIDELITY	Details ...	44	0.67557	1.93544	0.0019305	0.0141207	0.514	4050	tags=43%, list=7%, signal=47%
GO_PROTEIN_LOCALIZATION_TO_KINETOCHORE	GO_PROTEIN_LOCALIZATION_TO_KINETOCHORE	Details ...	18	0.842081	1.93528	0	0.0140976	0.516	2210	tags=72%, list=4%, signal=75%
GO_DNA_TEMPLATED_TRANSCRIPTION_ELONGATION	GO_DNA_TEMPLATED_TRANSCRIPTION_ELONGATION	Details ...	116	0.544806	1.93518	0.00782779	0.0140615	0.516	8791	tags=51%, list=16%, signal=60%
GO_MATURATION_OF_LSU_RRNA	GO_MATURATION_OF_LSU_RRNA	Details ...	28	0.763575	1.93254	0	0.0144019	0.523	6267	tags=68%, list=11%, signal=76%
GO_POSITIVE_REGULATION_OF_TRANSCRIPTION_BY_RNA_POLYMERASE_I	GO_POSITIVE_REGULATION_OF_TRANSCRIPTION_BY_RNA_POLYMERASE_I	Details ...	20	0.783134	1.93117	0	0.0145561	0.526	9493	tags=85%, list=17%, signal=103%
GO_RIBONUCLEOPROTEIN_COMPLEX_SUBUNIT_ORGANIZATION	GO_RIBONUCLEOPROTEIN_COMPLEX_SUBUNIT_ORGANIZATION	Details ...	236	0.515658	1.93009	0.00395257	0.0146439	0.528	5872	tags=38%, list=11%, signal=42%
GO_REGULATION_OF_CELLULAR_KETONE_METABOLIC_PROCESS	GO_REGULATION_OF_CELLULAR_KETONE_METABOLIC_PROCESS	Details ...	188	0.466277	1.92961	0	0.0146725	0.529	8227	tags=41%, list=15%, signal=49%
GO_MODULATION_BY_SYMBIONT_OF_HOST_PROCESS	GO_MODULATION_BY_SYMBIONT_OF_HOST_PROCESS	Details ...	38	0.577974	1.92863	0.00208333	0.0148227	0.533	3818	tags=37%, list=7%, signal=40%
GO_POSITIVE_REGULATION_OF_MITOCHONDRIAL_OUTER_MEMBRANE_PERMEABILIZATION_INVOLVED_IN_APOPTOTIC_SIGNALING_PATHWAY	GO_POSITIVE_REGULATION_OF_MITOCHONDRIAL_OUTER_MEMBRANE_PERMEABILIZATION_INVOLVED_IN_APOPTOTIC_SIGNALING_PATHWAY	Details ...	35	0.606118	1.92805	0.00204918	0.0148617	0.534	2199	tags=43%, list=4%, signal=45%
GO_REGULATION_OF_APOPTOTIC_SIGNALING_PATHWAY	GO_REGULATION_OF_APOPTOTIC_SIGNALING_PATHWAY	Details ...	405	0.431248	1.9247	0	0.0153635	0.546	6967	tags=37%, list=13%, signal=42%
GO_POSITIVE_REGULATION_OF_DENDRITIC_SPINE_MORPHOGENESIS	GO_POSITIVE_REGULATION_OF_DENDRITIC_SPINE_MORPHOGENESIS	Details ...	21	0.645512	1.92397	0.004	0.0154393	0.548	2800	tags=33%, list=5%, signal=35%
GO_RIBOSOMAL_SMALL_SUBUNIT_BIOGENESIS	GO_RIBOSOMAL_SMALL_SUBUNIT_BIOGENESIS	Details ...	75	0.675941	1.92221	0.00606061	0.0156818	0.551	6224	tags=48%, list=11%, signal=54%
GO_NUCLEOSIDE_SALVAGE	GO_NUCLEOSIDE_SALVAGE	Details ...	16	0.711491	1.92221	0	0.0156284	0.551	5738	tags=56%, list=10%, signal=63%
GO_RESPONSE_TO_INTERLEUKIN_12	GO_RESPONSE_TO_INTERLEUKIN_12	Details ...	50	0.562712	1.92078	0.00596422	0.0158251	0.555	5975	tags=46%, list=11%, signal=52%
GO_MITOTIC_G1_S_TRANSITION_CHECKPOINT	GO_MITOTIC_G1_S_TRANSITION_CHECKPOINT	Details ...	64	0.542667	1.91957	0.00203666	0.0159821	0.557	5008	tags=39%, list=9%, signal=43%
GO_G2_DNA_DAMAGE_CHECKPOINT	GO_G2_DNA_DAMAGE_CHECKPOINT	Details ...	35	0.614104	1.91876	0	0.0160968	0.559	3082	tags=40%, list=6%, signal=42%
GO_NON_RECOMBINATIONAL_REPAIR	GO_NON_RECOMBINATIONAL_REPAIR	Details ...	88	0.56576	1.91851	0.00996016	0.0160841	0.559	5839	tags=41%, list=11%, signal=46%
GO_TRANSCRIPTION_ELONGATION_FROM_RNA_POLYMERASE_II_PROMOTER	GO_TRANSCRIPTION_ELONGATION_FROM_RNA_POLYMERASE_II_PROMOTER	Details ...	87	0.542999	1.91679	0.00404858	0.0163447	0.562	6587	tags=46%, list=12%, signal=52%
GO_POSITIVE_REGULATION_OF_CELLULAR_PROTEIN_LOCALIZATION	GO_POSITIVE_REGULATION_OF_CELLULAR_PROTEIN_LOCALIZATION	Details ...	335	0.43942	1.91678	0	0.0162902	0.562	5886	tags=35%, list=11%, signal=39%
GO_REGULATION_OF_DOUBLE_STRAND_BREAK_REPAIR	GO_REGULATION_OF_DOUBLE_STRAND_BREAK_REPAIR	Details ...	84	0.560938	1.91658	0.00592885	0.016267	0.562	3864	tags=36%, list=7%, signal=38%
GO_BLASTOCYST_FORMATION	GO_BLASTOCYST_FORMATION	Details ...	39	0.552283	1.91581	0.00200401	0.016366	0.565	6812	tags=49%, list=12%, signal=56%
GO_NUCLEOTIDE_EXCISION_REPAIR_DNA_GAP_FILLING	GO_NUCLEOTIDE_EXCISION_REPAIR_DNA_GAP_FILLING	Details ...	23	0.759375	1.91577	0.00607287	0.0163178	0.565	3372	tags=61%, list=6%, signal=65%
GO_PROTEIN_LOCALIZATION_TO_MITOCHONDRION	GO_PROTEIN_LOCALIZATION_TO_MITOCHONDRION	Details ...	143	0.515418	1.91416	0.00419287	0.0165845	0.572	9208	tags=49%, list=17%, signal=59%
GO_POSITIVE_REGULATION_OF_TRANSLATION	GO_POSITIVE_REGULATION_OF_TRANSLATION	Details ...	135	0.49596	1.91264	0.00206186	0.0167807	0.574	8404	tags=44%, list=15%, signal=52%
GO_NEGATIVE_REGULATION_OF_WNT_SIGNALING_PATHWAY	GO_NEGATIVE_REGULATION_OF_WNT_SIGNALING_PATHWAY	Details ...	214	0.466609	1.91146	0	0.0169306	0.576	4404	tags=31%, list=8%, signal=33%
GO_HISTONE_MRNA_METABOLIC_PROCESS	GO_HISTONE_MRNA_METABOLIC_PROCESS	Details ...	25	0.686154	1.91127	0.00401606	0.0169145	0.577	4046	tags=56%, list=7%, signal=60%
GO_PROTEASOMAL_UBIQUITIN_INDEPENDENT_PROTEIN_CATABOLIC_PROCESS	GO_PROTEASOMAL_UBIQUITIN_INDEPENDENT_PROTEIN_CATABOLIC_PROCESS	Details ...	22	0.774828	1.91042	0.00865801	0.0170024	0.579	3213	tags=59%, list=6%, signal=63%
GO_POSITIVE_REGULATION_OF_MITOTIC_SISTER_CHROMATID_SEGREGATION	GO_POSITIVE_REGULATION_OF_MITOTIC_SISTER_CHROMATID_SEGREGATION	Details ...	21	0.704965	1.91026	0.00196464	0.0169725	0.58	2549	tags=43%, list=5%, signal=45%
GO_PROTEIN_INSERTION_INTO_MEMBRANE	GO_PROTEIN_INSERTION_INTO_MEMBRANE	Details ...	63	0.57772	1.90718	0	0.017504	0.592	3295	tags=38%, list=6%, signal=40%
GO_GLYCOSYL_COMPOUND_BIOSYNTHETIC_PROCESS	GO_GLYCOSYL_COMPOUND_BIOSYNTHETIC_PROCESS	Details ...	43	0.590347	1.90709	0.00419287	0.0174821	0.592	6011	tags=51%, list=11%, signal=57%
GO_POSITIVE_REGULATION_OF_INTRACELLULAR_TRANSPORT	GO_POSITIVE_REGULATION_OF_INTRACELLULAR_TRANSPORT	Details ...	220	0.443813	1.90685	0	0.0174731	0.592	7718	tags=41%, list=14%, signal=47%
GO_POSITIVE_REGULATION_OF_DNA_METABOLIC_PROCESS	GO_POSITIVE_REGULATION_OF_DNA_METABOLIC_PROCESS	Details ...	199	0.491389	1.90659	0.00391389	0.0174795	0.592	3968	tags=31%, list=7%, signal=33%
GO_RESPONSE_TO_OXYGEN_LEVELS	GO_RESPONSE_TO_OXYGEN_LEVELS	Details ...	389	0.429175	1.90643	0	0.0174529	0.593	4445	tags=30%, list=8%, signal=32%
GO_NEGATIVE_REGULATION_OF_RESPONSE_TO_DNA_DAMAGE_STIMULUS	GO_NEGATIVE_REGULATION_OF_RESPONSE_TO_DNA_DAMAGE_STIMULUS	Details ...	81	0.5121	1.9063	0.00199601	0.0174082	0.593	6656	tags=41%, list=12%, signal=46%
GO_RNA_EXPORT_FROM_NUCLEUS	GO_RNA_EXPORT_FROM_NUCLEUS	Details ...	143	0.598751	1.90561	0.00397614	0.0174774	0.594	7114	tags=51%, list=13%, signal=58%
GO_NEGATIVE_REGULATION_OF_DNA_TEMPLATED_TRANSCRIPTION_ELONGATION	GO_NEGATIVE_REGULATION_OF_DNA_TEMPLATED_TRANSCRIPTION_ELONGATION	Details ...	15	0.735907	1.90535	0.0060241	0.0174911	0.595	3756	tags=60%, list=7%, signal=64%
GO_NEGATIVE_REGULATION_OF_INTRINSIC_APOPTOTIC_SIGNALING_PATHWAY	GO_NEGATIVE_REGULATION_OF_INTRINSIC_APOPTOTIC_SIGNALING_PATHWAY	Details ...	95	0.502081	1.90442	0	0.0175963	0.599	4952	tags=42%, list=9%, signal=46%
GO_REGULATION_OF_VIRAL_TRANSCRIPTION	GO_REGULATION_OF_VIRAL_TRANSCRIPTION	Details ...	65	0.536598	1.90357	0.00407332	0.0177078	0.6	6180	tags=43%, list=11%, signal=48%
GO_POSITIVE_REGULATION_OF_VIRAL_PROCESS	GO_POSITIVE_REGULATION_OF_VIRAL_PROCESS	Details ...	107	0.505967	1.9033	0	0.017686	0.6	6180	tags=47%, list=11%, signal=53%
GO_RIBOSE_PHOSPHATE_METABOLIC_PROCESS	GO_RIBOSE_PHOSPHATE_METABOLIC_PROCESS	Details ...	420	0.426599	1.90276	0	0.0177487	0.6	7056	tags=37%, list=13%, signal=43%
GO_REGULATION_OF_TELOMERASE_ACTIVITY	GO_REGULATION_OF_TELOMERASE_ACTIVITY	Details ...	48	0.572719	1.90257	0.00968992	0.0177182	0.601	7238	tags=50%, list=13%, signal=57%
GO_NEGATIVE_REGULATION_OF_DOUBLE_STRAND_BREAK_REPAIR_VIA_HOMOLOGOUS_RECOMBINATION	GO_NEGATIVE_REGULATION_OF_DOUBLE_STRAND_BREAK_REPAIR_VIA_HOMOLOGOUS_RECOMBINATION	Details ...	18	0.733948	1.90197	0.00193424	0.0177866	0.603	9919	tags=61%, list=18%, signal=74%
GO_PURINE_NUCLEOBASE_METABOLIC_PROCESS	GO_PURINE_NUCLEOBASE_METABOLIC_PROCESS	Details ...	19	0.700215	1.90137	0.00406504	0.0178585	0.606	4415	tags=58%, list=8%, signal=63%
GO_ORGANELLE_INHERITANCE	GO_ORGANELLE_INHERITANCE	Details ...	15	0.712665	1.90117	0.00199203	0.017836	0.607	7272	tags=60%, list=13%, signal=69%
GO_PYRIMIDINE_NUCLEOTIDE_BIOSYNTHETIC_PROCESS	GO_PYRIMIDINE_NUCLEOTIDE_BIOSYNTHETIC_PROCESS	Details ...	31	0.61518	1.89977	0.0019802	0.0179797	0.607	4809	tags=55%, list=9%, signal=60%
GO_NUCLEOBASE_CONTAINING_COMPOUND_TRANSPORT	GO_NUCLEOBASE_CONTAINING_COMPOUND_TRANSPORT	Details ...	259	0.503747	1.89956	0.00199601	0.0179907	0.608	6118	tags=42%, list=11%, signal=47%
GO_REGULATION_OF_CELL_CYCLE_ARREST	GO_REGULATION_OF_CELL_CYCLE_ARREST	Details ...	105	0.502236	1.89939	0.00202429	0.0179585	0.608	5008	tags=33%, list=9%, signal=37%
GO_REGULATION_OF_EXOSOMAL_SECRETION	GO_REGULATION_OF_EXOSOMAL_SECRETION	Details ...	16	0.670371	1.89923	0.00205339	0.0179124	0.608	9749	tags=63%, list=18%, signal=76%
GO_REGULATION_OF_TRANSCRIPTION_ELONGATION_FROM_RNA_POLYMERASE_II_PROMOTER	GO_REGULATION_OF_TRANSCRIPTION_ELONGATION_FROM_RNA_POLYMERASE_II_PROMOTER	Details ...	27	0.63988	1.89917	0.00389864	0.0178692	0.608	3718	tags=52%, list=7%, signal=56%
GO_MITOCHONDRIAL_GENE_EXPRESSION	GO_MITOCHONDRIAL_GENE_EXPRESSION	Details ...	161	0.649084	1.89717	0.020202	0.0182918	0.613	6393	tags=50%, list=12%, signal=57%
GO_G0_TO_G1_TRANSITION	GO_G0_TO_G1_TRANSITION	Details ...	44	0.624129	1.89717	0	0.0182367	0.613	5288	tags=43%, list=10%, signal=48%
GO_CYTOPLASMIC_TRANSLATIONAL_INITIATION	GO_CYTOPLASMIC_TRANSLATIONAL_INITIATION	Details ...	35	0.667681	1.89706	0.00400802	0.0181887	0.613	4743	tags=49%, list=9%, signal=53%
GO_ESTABLISHMENT_OF_ORGANELLE_LOCALIZATION	GO_ESTABLISHMENT_OF_ORGANELLE_LOCALIZATION	Details ...	429	0.445767	1.89604	0	0.0182982	0.615	7802	tags=41%, list=14%, signal=47%
GO_POSITIVE_REGULATION_OF_INTRACELLULAR_PROTEIN_TRANSPORT	GO_POSITIVE_REGULATION_OF_INTRACELLULAR_PROTEIN_TRANSPORT	Details ...	181	0.440346	1.89517	0	0.0183818	0.616	5886	tags=36%, list=11%, signal=41%
GO_CHROMATIN_ASSEMBLY_OR_DISASSEMBLY	GO_CHROMATIN_ASSEMBLY_OR_DISASSEMBLY	Details ...	146	0.56694	1.89501	0.00197628	0.0183566	0.616	6830	tags=45%, list=12%, signal=51%
GO_HISTONE_MONOUBIQUITINATION	GO_HISTONE_MONOUBIQUITINATION	Details ...	29	0.6429	1.89415	0.00581395	0.0184877	0.618	6263	tags=45%, list=11%, signal=51%
GO_INTRINSIC_APOPTOTIC_SIGNALING_PATHWAY	GO_INTRINSIC_APOPTOTIC_SIGNALING_PATHWAY	Details ...	284	0.437567	1.89399	0	0.0184648	0.618	6656	tags=38%, list=12%, signal=43%
GO_TRANSLESION_SYNTHESIS	GO_TRANSLESION_SYNTHESIS	Details ...	42	0.625765	1.89383	0.00598802	0.0184397	0.618	5087	tags=52%, list=9%, signal=58%
GO_NEGATIVE_REGULATION_OF_EXTRINSIC_APOPTOTIC_SIGNALING_PATHWAY	GO_NEGATIVE_REGULATION_OF_EXTRINSIC_APOPTOTIC_SIGNALING_PATHWAY	Details ...	106	0.458942	1.89373	0	0.0183933	0.619	5198	tags=29%, list=9%, signal=32%
GO_REGULATION_OF_SMALL_MOLECULE_METABOLIC_PROCESS	GO_REGULATION_OF_SMALL_MOLECULE_METABOLIC_PROCESS	Details ...	451	0.421923	1.89141	0	0.018709	0.624	8780	tags=40%, list=16%, signal=48%
GO_POSITIVE_REGULATION_BY_HOST_OF_VIRAL_TRANSCRIPTION	GO_POSITIVE_REGULATION_BY_HOST_OF_VIRAL_TRANSCRIPTION	Details ...	17	0.703968	1.89046	0.00201613	0.0188353	0.627	6180	tags=47%, list=11%, signal=53%
GO_NIK_NF_KAPPAB_SIGNALING	GO_NIK_NF_KAPPAB_SIGNALING	Details ...	178	0.455452	1.88946	0.00211416	0.0189481	0.628	5368	tags=34%, list=10%, signal=38%
GO_REGULATION_OF_TELOMERE_MAINTENANCE_VIA_TELOMERE_LENGTHENING	GO_REGULATION_OF_TELOMERE_MAINTENANCE_VIA_TELOMERE_LENGTHENING	Details ...	61	0.577878	1.88793	0.00769231	0.0191803	0.629	4296	tags=38%, list=8%, signal=41%
GO_REGULATION_OF_CHROMOSOME_ORGANIZATION	GO_REGULATION_OF_CHROMOSOME_ORGANIZATION	Details ...	340	0.503849	1.88588	0.0077821	0.0195119	0.638	4296	tags=31%, list=8%, signal=34%
GO_ERROR_FREE_TRANSLESION_SYNTHESIS	GO_ERROR_FREE_TRANSLESION_SYNTHESIS	Details ...	22	0.714223	1.88558	0.00604839	0.0195137	0.638	3372	tags=59%, list=6%, signal=63%
GO_POSITIVE_REGULATION_OF_PROTEIN_MODIFICATION_BY_SMALL_PROTEIN_CONJUGATION_OR_REMOVAL	GO_POSITIVE_REGULATION_OF_PROTEIN_MODIFICATION_BY_SMALL_PROTEIN_CONJUGATION_OR_REMOVAL	Details ...	138	0.470566	1.88232	0	0.0201345	0.644	6205	tags=36%, list=11%, signal=41%
GO_IN_UTERO_EMBRYONIC_DEVELOPMENT	GO_IN_UTERO_EMBRYONIC_DEVELOPMENT	Details ...	380	0.433186	1.87957	0	0.0206534	0.649	8260	tags=40%, list=15%, signal=47%
GO_REGULATION_OF_CELL_DIVISION	GO_REGULATION_OF_CELL_DIVISION	Details ...	171	0.45825	1.8786	0.00203666	0.0207467	0.65	4387	tags=28%, list=8%, signal=30%
GO_NCRNA_METABOLIC_PROCESS	GO_NCRNA_METABOLIC_PROCESS	Details ...	473	0.53284	1.87817	0.00608519	0.0207575	0.651	6393	tags=39%, list=12%, signal=44%
GO_MONOSACCHARIDE_BIOSYNTHETIC_PROCESS	GO_MONOSACCHARIDE_BIOSYNTHETIC_PROCESS	Details ...	100	0.509784	1.87766	0.00394477	0.0208158	0.652	9884	tags=50%, list=18%, signal=61%
GO_STEM_CELL_DIFFERENTIATION	GO_STEM_CELL_DIFFERENTIATION	Details ...	259	0.446103	1.87725	0	0.0208251	0.652	8145	tags=42%, list=15%, signal=50%
GO_AGING	GO_AGING	Details ...	307	0.429487	1.87624	0	0.0209391	0.654	7676	tags=38%, list=14%, signal=44%
GO_ESTABLISHMENT_OF_RNA_LOCALIZATION	GO_ESTABLISHMENT_OF_RNA_LOCALIZATION	Details ...	201	0.52781	1.8757	0.00390625	0.0209465	0.654	6118	tags=43%, list=11%, signal=48%
GO_PROTEIN_TRANSMEMBRANE_TRANSPORT	GO_PROTEIN_TRANSMEMBRANE_TRANSPORT	Details ...	60	0.548597	1.87567	0.00204918	0.0208895	0.654	13446	tags=63%, list=24%, signal=84%
GO_REGULATION_OF_TELOMERE_MAINTENANCE	GO_REGULATION_OF_TELOMERE_MAINTENANCE	Details ...	80	0.559178	1.87558	0.00776699	0.0208503	0.655	7997	tags=44%, list=14%, signal=51%
GO_REGULATION_OF_ESTABLISHMENT_OF_PROTEIN_LOCALIZATION_TO_MITOCHONDRION	GO_REGULATION_OF_ESTABLISHMENT_OF_PROTEIN_LOCALIZATION_TO_MITOCHONDRION	Details ...	73	0.497276	1.87493	0.00207039	0.0209082	0.655	7693	tags=47%, list=14%, signal=54%
GO_LABYRINTHINE_LAYER_DEVELOPMENT	GO_LABYRINTHINE_LAYER_DEVELOPMENT	Details ...	48	0.528447	1.87317	0.00205761	0.0211768	0.659	3398	tags=33%, list=6%, signal=35%
GO_CARBOHYDRATE_BIOSYNTHETIC_PROCESS	GO_CARBOHYDRATE_BIOSYNTHETIC_PROCESS	Details ...	213	0.446287	1.8731	0	0.0211349	0.659	9623	tags=44%, list=17%, signal=53%
GO_MRNA_MODIFICATION	GO_MRNA_MODIFICATION	Details ...	24	0.672061	1.87295	0.00796813	0.0211141	0.659	6628	tags=63%, list=12%, signal=71%
GO_MITOTIC_SISTER_CHROMATID_COHESION	GO_MITOTIC_SISTER_CHROMATID_COHESION	Details ...	25	0.668422	1.87245	0.00198807	0.0211728	0.661	2163	tags=32%, list=4%, signal=33%
GO_NUCLEOTIDE_SUGAR_METABOLIC_PROCESS	GO_NUCLEOTIDE_SUGAR_METABOLIC_PROCESS	Details ...	37	0.570257	1.87135	0.00205761	0.0213587	0.665	6354	tags=51%, list=11%, signal=58%
GO_MITOCHONDRIAL_TRANSLATION	GO_MITOCHONDRIAL_TRANSLATION	Details ...	133	0.672572	1.87091	0.0324544	0.0213998	0.665	6272	tags=51%, list=11%, signal=58%
GO_NUCLEOSIDE_MONOPHOSPHATE_METABOLIC_PROCESS	GO_NUCLEOSIDE_MONOPHOSPHATE_METABOLIC_PROCESS	Details ...	70	0.516041	1.87051	0.0040568	0.0214338	0.667	5358	tags=40%, list=10%, signal=44%
GO_TERMINATION_OF_RNA_POLYMERASE_II_TRANSCRIPTION	GO_TERMINATION_OF_RNA_POLYMERASE_II_TRANSCRIPTION	Details ...	35	0.669001	1.86915	0.00976562	0.0216282	0.669	5800	tags=51%, list=10%, signal=57%
GO_MULTIVESICULAR_BODY_ORGANIZATION	GO_MULTIVESICULAR_BODY_ORGANIZATION	Details ...	31	0.615147	1.86905	0.0177866	0.0215974	0.669	6334	tags=48%, list=11%, signal=55%
GO_HOMOLOGOUS_RECOMBINATION	GO_HOMOLOGOUS_RECOMBINATION	Details ...	55	0.586733	1.86805	0.00961539	0.02172	0.67	4050	tags=33%, list=7%, signal=35%
GO_NCRNA_PROCESSING	GO_NCRNA_PROCESSING	Details ...	396	0.545205	1.8676	0.00608519	0.0217334	0.67	6393	tags=41%, list=12%, signal=46%
GO_EXIT_FROM_MITOSIS	GO_EXIT_FROM_MITOSIS	Details ...	28	0.59697	1.86725	0.00407332	0.021763	0.672	2690	tags=36%, list=5%, signal=38%
GO_REGULATION_OF_CELLULAR_AMIDE_METABOLIC_PROCESS	GO_REGULATION_OF_CELLULAR_AMIDE_METABOLIC_PROCESS	Details ...	484	0.403545	1.86673	0.00389864	0.0218232	0.674	5541	tags=29%, list=10%, signal=32%
GO_RRNA_CONTAINING_RIBONUCLEOPROTEIN_COMPLEX_EXPORT_FROM_NUCLEUS	GO_RRNA_CONTAINING_RIBONUCLEOPROTEIN_COMPLEX_EXPORT_FROM_NUCLEUS	Details ...	15	0.777069	1.8654	0	0.0220674	0.68	2592	tags=60%, list=5%, signal=63%
GO_NADPH_REGENERATION	GO_NADPH_REGENERATION	Details ...	18	0.716266	1.86533	0.002	0.0220152	0.68	4146	tags=44%, list=8%, signal=48%
GO_SNRNA_TRANSCRIPTION	GO_SNRNA_TRANSCRIPTION	Details ...	74	0.553497	1.86462	0.00982318	0.0221167	0.68	5408	tags=46%, list=10%, signal=51%
GO_POSITIVE_REGULATION_OF_CELLULAR_AMIDE_METABOLIC_PROCESS	GO_POSITIVE_REGULATION_OF_CELLULAR_AMIDE_METABOLIC_PROCESS	Details ...	165	0.454293	1.86365	0	0.0222612	0.684	5541	tags=35%, list=10%, signal=38%
GO_MITOTIC_DNA_INTEGRITY_CHECKPOINT	GO_MITOTIC_DNA_INTEGRITY_CHECKPOINT	Details ...	107	0.52815	1.86347	0.00803213	0.0222356	0.685	3082	tags=35%, list=6%, signal=37%
GO_HISTONE_PHOSPHORYLATION	GO_HISTONE_PHOSPHORYLATION	Details ...	39	0.557454	1.86335	0.00587084	0.022202	0.685	5964	tags=49%, list=11%, signal=55%
GO_ATTACHMENT_OF_MITOTIC_SPINDLE_MICROTUBULES_TO_KINETOCHORE	GO_ATTACHMENT_OF_MITOTIC_SPINDLE_MICROTUBULES_TO_KINETOCHORE	Details ...	15	0.767405	1.8633	0.0094697	0.0221571	0.685	6463	tags=67%, list=12%, signal=75%
GO_RESPONSE_TO_PLATELET_DERIVED_GROWTH_FACTOR	GO_RESPONSE_TO_PLATELET_DERIVED_GROWTH_FACTOR	Details ...	21	0.623033	1.86294	0.00614754	0.0221769	0.686	4560	tags=33%, list=8%, signal=36%
GO_HISTONE_UBIQUITINATION	GO_HISTONE_UBIQUITINATION	Details ...	48	0.593107	1.86044	0.00394477	0.0226588	0.691	6263	tags=42%, list=11%, signal=47%
GO_RNA_CATABOLIC_PROCESS	GO_RNA_CATABOLIC_PROCESS	Details ...	414	0.490355	1.85988	0.0100402	0.022758	0.691	5307	tags=34%, list=10%, signal=37%
GO_REGULATION_OF_DNA_METABOLIC_PROCESS	GO_REGULATION_OF_DNA_METABOLIC_PROCESS	Details ...	347	0.47522	1.85966	0.00196464	0.0227576	0.692	4296	tags=30%, list=8%, signal=32%
GO_NEGATIVE_REGULATION_OF_ANOIKIS	GO_NEGATIVE_REGULATION_OF_ANOIKIS	Details ...	17	0.661612	1.85945	0	0.022753	0.692	3152	tags=41%, list=6%, signal=44%
GO_REGULATION_OF_PROTEIN_EXPORT_FROM_NUCLEUS	GO_REGULATION_OF_PROTEIN_EXPORT_FROM_NUCLEUS	Details ...	41	0.537964	1.8587	0.00408163	0.0228409	0.693	2690	tags=37%, list=5%, signal=38%
GO_MAMMARY_GLAND_EPITHELIAL_CELL_PROLIFERATION	GO_MAMMARY_GLAND_EPITHELIAL_CELL_PROLIFERATION	Details ...	28	0.553068	1.85783	0.00407332	0.0229623	0.693	7556	tags=46%, list=14%, signal=54%
GO_RESPONSE_TO_GONADOTROPIN	GO_RESPONSE_TO_GONADOTROPIN	Details ...	27	0.594654	1.85658	0	0.0231768	0.695	4343	tags=37%, list=8%, signal=40%
GO_NEGATIVE_REGULATION_OF_CELL_DIVISION	GO_NEGATIVE_REGULATION_OF_CELL_DIVISION	Details ...	18	0.645485	1.8562	0.00420168	0.0232055	0.695	1703	tags=44%, list=3%, signal=46%
GO_NEGATIVE_REGULATION_OF_MRNA_PROCESSING	GO_NEGATIVE_REGULATION_OF_MRNA_PROCESSING	Details ...	31	0.676573	1.85594	0.00399202	0.0232274	0.695	4856	tags=48%, list=9%, signal=53%
GO_SERINE_FAMILY_AMINO_ACID_BIOSYNTHETIC_PROCESS	GO_SERINE_FAMILY_AMINO_ACID_BIOSYNTHETIC_PROCESS	Details ...	18	0.688311	1.85572	0.0019685	0.0232121	0.696	7018	tags=67%, list=13%, signal=76%
GO_CORTICAL_CYTOSKELETON_ORGANIZATION	GO_CORTICAL_CYTOSKELETON_ORGANIZATION	Details ...	60	0.513589	1.85551	0.00612245	0.0231807	0.696	5307	tags=37%, list=10%, signal=41%
GO_RESPONSE_TO_TESTOSTERONE	GO_RESPONSE_TO_TESTOSTERONE	Details ...	41	0.516107	1.85468	0.00204499	0.0233094	0.697	9387	tags=51%, list=17%, signal=62%
GO_REGULATION_OF_INTRINSIC_APOPTOTIC_SIGNALING_PATHWAY	GO_REGULATION_OF_INTRINSIC_APOPTOTIC_SIGNALING_PATHWAY	Details ...	161	0.448764	1.85135	0	0.0240024	0.701	6656	tags=41%, list=12%, signal=46%
GO_TETRAHYDROFOLATE_METABOLIC_PROCESS	GO_TETRAHYDROFOLATE_METABOLIC_PROCESS	Details ...	19	0.701248	1.85123	0.00382409	0.0239556	0.703	5550	tags=63%, list=10%, signal=70%
GO_POSITIVE_REGULATION_OF_MICROTUBULE_POLYMERIZATION_OR_DEPOLYMERIZATION	GO_POSITIVE_REGULATION_OF_MICROTUBULE_POLYMERIZATION_OR_DEPOLYMERIZATION	Details ...	34	0.566104	1.84792	0	0.0246235	0.71	5415	tags=41%, list=10%, signal=46%
GO_CELL_AGING	GO_CELL_AGING	Details ...	108	0.466376	1.8473	0	0.024723	0.71	9549	tags=46%, list=17%, signal=56%
GO_RESPONSE_TO_INTERLEUKIN_1	GO_RESPONSE_TO_INTERLEUKIN_1	Details ...	205	0.460802	1.84701	0.00609756	0.0247143	0.71	6014	tags=33%, list=11%, signal=37%
GO_FORMATION_OF_EXTRACHROMOSOMAL_CIRCULAR_DNA	GO_FORMATION_OF_EXTRACHROMOSOMAL_CIRCULAR_DNA	Details ...	15	0.739721	1.84552	0.00188324	0.0249643	0.711	2586	tags=40%, list=5%, signal=42%
GO_INNER_MITOCHONDRIAL_MEMBRANE_ORGANIZATION	GO_INNER_MITOCHONDRIAL_MEMBRANE_ORGANIZATION	Details ...	48	0.670397	1.84537	0.00826446	0.0249359	0.711	4215	tags=48%, list=8%, signal=52%
GO_SIGNAL_TRANSDUCTION_INVOLVED_IN_REGULATION_OF_GENE_EXPRESSION	GO_SIGNAL_TRANSDUCTION_INVOLVED_IN_REGULATION_OF_GENE_EXPRESSION	Details ...	20	0.615832	1.84497	0.00199601	0.0249572	0.711	3996	tags=40%, list=7%, signal=43%
GO_CHAPERONE_COFACTOR_DEPENDENT_PROTEIN_REFOLDING	GO_CHAPERONE_COFACTOR_DEPENDENT_PROTEIN_REFOLDING	Details ...	32	0.614574	1.84476	0.00808081	0.024941	0.711	3784	tags=53%, list=7%, signal=57%
GO_PROTEIN_MONOUBIQUITINATION	GO_PROTEIN_MONOUBIQUITINATION	Details ...	67	0.540766	1.84439	0.00191205	0.0249742	0.711	6263	tags=39%, list=11%, signal=44%
GO_CELLULAR_RESPONSE_TO_CHEMICAL_STRESS	GO_CELLULAR_RESPONSE_TO_CHEMICAL_STRESS	Details ...	346	0.408502	1.84424	0	0.0249434	0.711	8145	tags=39%, list=15%, signal=45%
GO_RIG_I_SIGNALING_PATHWAY	GO_RIG_I_SIGNALING_PATHWAY	Details ...	25	0.588479	1.84377	0.00603622	0.0249809	0.715	7170	tags=52%, list=13%, signal=60%
GO_UBIQUITIN_DEPENDENT_PROTEIN_CATABOLIC_PROCESS_VIA_THE_MULTIVESICULAR_BODY_SORTING_PATHWAY	GO_UBIQUITIN_DEPENDENT_PROTEIN_CATABOLIC_PROCESS_VIA_THE_MULTIVESICULAR_BODY_SORTING_PATHWAY	Details ...	23	0.609573	1.8436	0.00585938	0.0249687	0.715	3420	tags=43%, list=6%, signal=46%
GO_PROTEIN_LOCALIZATION_TO_CYTOSKELETON	GO_PROTEIN_LOCALIZATION_TO_CYTOSKELETON	Details ...	57	0.549115	1.84358	0.00957854	0.0249102	0.715	3391	tags=35%, list=6%, signal=37%
GO_PROTEIN_K63_LINKED_UBIQUITINATION	GO_PROTEIN_K63_LINKED_UBIQUITINATION	Details ...	57	0.502364	1.84328	0.00200401	0.0249192	0.716	3529	tags=33%, list=6%, signal=36%
GO_CYTOPLASMIC_PATTERN_RECOGNITION_RECEPTOR_SIGNALING_PATHWAY_IN_RESPONSE_TO_VIRUS	GO_CYTOPLASMIC_PATTERN_RECOGNITION_RECEPTOR_SIGNALING_PATHWAY_IN_RESPONSE_TO_VIRUS	Details ...	31	0.572393	1.84309	0.00809717	0.0248979	0.717	7170	tags=52%, list=13%, signal=59%
GO_REGULATION_OF_MICROTUBULE_CYTOSKELETON_ORGANIZATION	GO_REGULATION_OF_MICROTUBULE_CYTOSKELETON_ORGANIZATION	Details ...	189	0.4884	1.84296	0.00392927	0.0248607	0.717	5592	tags=37%, list=10%, signal=40%
GO_LOW_DENSITY_LIPOPROTEIN_RECEPTOR_PARTICLE_METABOLIC_PROCESS	GO_LOW_DENSITY_LIPOPROTEIN_RECEPTOR_PARTICLE_METABOLIC_PROCESS	Details ...	23	0.607038	1.84192	0.00621118	0.0250492	0.719	7387	tags=61%, list=13%, signal=70%
GO_GLYCOSYL_COMPOUND_METABOLIC_PROCESS	GO_GLYCOSYL_COMPOUND_METABOLIC_PROCESS	Details ...	128	0.471718	1.84119	0.00811359	0.025163	0.719	6110	tags=40%, list=11%, signal=45%
GO_PURINE_CONTAINING_COMPOUND_METABOLIC_PROCESS	GO_PURINE_CONTAINING_COMPOUND_METABOLIC_PROCESS	Details ...	463	0.412464	1.84045	0	0.0252433	0.719	6972	tags=36%, list=13%, signal=41%
GO_PYRIMIDINE_NUCLEOTIDE_METABOLIC_PROCESS	GO_PYRIMIDINE_NUCLEOTIDE_METABOLIC_PROCESS	Details ...	46	0.561846	1.84001	0.00982318	0.0253056	0.721	6011	tags=54%, list=11%, signal=61%
GO_MODULATION_BY_VIRUS_OF_HOST_CELLULAR_PROCESS	GO_MODULATION_BY_VIRUS_OF_HOST_CELLULAR_PROCESS	Details ...	19	0.624317	1.83939	0.0063425	0.0254355	0.724	3267	tags=47%, list=6%, signal=50%
GO_POSITIVE_REGULATION_OF_DNA_TEMPLATED_TRANSCRIPTION_ELONGATION	GO_POSITIVE_REGULATION_OF_DNA_TEMPLATED_TRANSCRIPTION_ELONGATION	Details ...	27	0.620251	1.83886	0.00754717	0.0254696	0.724	5636	tags=48%, list=10%, signal=54%
GO_MODULATION_OF_PROCESS_OF_OTHER_ORGANISM	GO_MODULATION_OF_PROCESS_OF_OTHER_ORGANISM	Details ...	113	0.455692	1.83739	0.00204499	0.0257855	0.728	8060	tags=39%, list=15%, signal=45%
GO_NUCLEOSIDE_METABOLIC_PROCESS	GO_NUCLEOSIDE_METABOLIC_PROCESS	Details ...	103	0.483957	1.83721	0.00835073	0.0257547	0.728	6110	tags=43%, list=11%, signal=48%
GO_REGULATION_OF_CARDIAC_MUSCLE_CELL_ACTION_POTENTIAL	GO_REGULATION_OF_CARDIAC_MUSCLE_CELL_ACTION_POTENTIAL	Details ...	31	0.539836	1.83549	0.00616016	0.0261408	0.732	2298	tags=26%, list=4%, signal=27%
GO_SPLICEOSOMAL_SNRNP_ASSEMBLY	GO_SPLICEOSOMAL_SNRNP_ASSEMBLY	Details ...	54	0.585966	1.8352	0.00816326	0.0261502	0.732	5070	tags=43%, list=9%, signal=47%
GO_VIRAL_RNA_GENOME_REPLICATION	GO_VIRAL_RNA_GENOME_REPLICATION	Details ...	33	0.570851	1.83471	0.0083682	0.0262089	0.736	2961	tags=36%, list=5%, signal=38%
GO_HOMOLOGOUS_CHROMOSOME_SEGREGATION	GO_HOMOLOGOUS_CHROMOSOME_SEGREGATION	Details ...	60	0.548297	1.8347	0.00959693	0.0261463	0.736	5977	tags=37%, list=11%, signal=41%
GO_CEREBRAL_CORTEX_DEVELOPMENT	GO_CEREBRAL_CORTEX_DEVELOPMENT	Details ...	113	0.479746	1.83457	0	0.0261221	0.736	8289	tags=45%, list=15%, signal=53%
GO_CELL_CYCLE_ARREST	GO_CELL_CYCLE_ARREST	Details ...	233	0.430646	1.8331	0.0020202	0.0263948	0.739	5279	tags=31%, list=10%, signal=34%
GO_REGULATION_OF_INTRACELLULAR_PROTEIN_TRANSPORT	GO_REGULATION_OF_INTRACELLULAR_PROTEIN_TRANSPORT	Details ...	262	0.407648	1.83301	0	0.0263521	0.739	5886	tags=34%, list=11%, signal=38%
GO_APOPTOTIC_MITOCHONDRIAL_CHANGES	GO_APOPTOTIC_MITOCHONDRIAL_CHANGES	Details ...	120	0.481668	1.83228	0.00409836	0.0264657	0.74	9100	tags=51%, list=16%, signal=61%
GO_CELLULAR_KETONE_METABOLIC_PROCESS	GO_CELLULAR_KETONE_METABOLIC_PROCESS	Details ...	259	0.448911	1.8307	0	0.0268142	0.742	8227	tags=39%, list=15%, signal=46%
GO_REGULATION_OF_DNA_TEMPLATED_TRANSCRIPTION_ELONGATION	GO_REGULATION_OF_DNA_TEMPLATED_TRANSCRIPTION_ELONGATION	Details ...	48	0.578411	1.8303	0.0152381	0.0268637	0.743	5636	tags=46%, list=10%, signal=51%
GO_NUCLEOSIDE_PHOSPHATE_BIOSYNTHETIC_PROCESS	GO_NUCLEOSIDE_PHOSPHATE_BIOSYNTHETIC_PROCESS	Details ...	260	0.444797	1.82827	0	0.0272599	0.745	5424	tags=33%, list=10%, signal=37%
GO_DEOXYRIBONUCLEOTIDE_BIOSYNTHETIC_PROCESS	GO_DEOXYRIBONUCLEOTIDE_BIOSYNTHETIC_PROCESS	Details ...	16	0.732345	1.82817	0.00412371	0.0272243	0.745	4382	tags=56%, list=8%, signal=61%
GO_HEMATOPOIETIC_PROGENITOR_CELL_DIFFERENTIATION	GO_HEMATOPOIETIC_PROGENITOR_CELL_DIFFERENTIATION	Details ...	172	0.450476	1.82691	0.00619835	0.027473	0.746	4343	tags=33%, list=8%, signal=36%
GO_REGULATION_OF_NUCLEOTIDE_METABOLIC_PROCESS	GO_REGULATION_OF_NUCLEOTIDE_METABOLIC_PROCESS	Details ...	119	0.458586	1.82662	0	0.0274756	0.746	7397	tags=39%, list=13%, signal=45%
GO_NUCLEOSIDE_TRIPHOSPHATE_METABOLIC_PROCESS	GO_NUCLEOSIDE_TRIPHOSPHATE_METABOLIC_PROCESS	Details ...	107	0.515558	1.8262	0.0103093	0.0274939	0.747	4883	tags=41%, list=9%, signal=45%
GO_PROTEIN_REFOLDING	GO_PROTEIN_REFOLDING	Details ...	23	0.673547	1.82437	0.00959693	0.0279407	0.751	5284	tags=57%, list=10%, signal=62%
GO_GLUTAMINE_METABOLIC_PROCESS	GO_GLUTAMINE_METABOLIC_PROCESS	Details ...	22	0.614917	1.82414	0.00582524	0.0279355	0.751	7623	tags=64%, list=14%, signal=74%
GO_REGULATION_OF_MEMBRANE_PERMEABILITY	GO_REGULATION_OF_MEMBRANE_PERMEABILITY	Details ...	83	0.502892	1.82336	0.00411523	0.0280499	0.751	9100	tags=49%, list=16%, signal=59%
GO_VIRAL_LIFE_CYCLE	GO_VIRAL_LIFE_CYCLE	Details ...	337	0.420137	1.82222	0.00195312	0.0282696	0.751	6334	tags=37%, list=11%, signal=42%
GO_REGULATION_OF_MITOCHONDRION_ORGANIZATION	GO_REGULATION_OF_MITOCHONDRION_ORGANIZATION	Details ...	189	0.444116	1.8222	0.00609756	0.0282132	0.751	7482	tags=42%, list=14%, signal=48%
GO_MITOCHONDRIAL_TRANSPORT	GO_MITOCHONDRIAL_TRANSPORT	Details ...	262	0.463389	1.82122	0.0102881	0.0284597	0.752	7774	tags=43%, list=14%, signal=50%
GO_CELL_DEATH_IN_RESPONSE_TO_OXIDATIVE_STRESS	GO_CELL_DEATH_IN_RESPONSE_TO_OXIDATIVE_STRESS	Details ...	84	0.448372	1.82036	0	0.0286303	0.752	7998	tags=40%, list=14%, signal=47%
GO_MITOTIC_CHROMOSOME_CONDENSATION	GO_MITOTIC_CHROMOSOME_CONDENSATION	Details ...	16	0.780432	1.82011	0.00392927	0.0286153	0.752	1985	tags=56%, list=4%, signal=58%
GO_PYRIMIDINE_NUCLEOSIDE_BIOSYNTHETIC_PROCESS	GO_PYRIMIDINE_NUCLEOSIDE_BIOSYNTHETIC_PROCESS	Details ...	16	0.66397	1.81977	0.0102881	0.0286234	0.754	5248	tags=56%, list=9%, signal=62%
GO_NEGATIVE_REGULATION_OF_MRNA_SPLICING_VIA_SPLICEOSOME	GO_NEGATIVE_REGULATION_OF_MRNA_SPLICING_VIA_SPLICEOSOME	Details ...	22	0.70041	1.81837	0.00594059	0.0289455	0.757	3730	tags=50%, list=7%, signal=54%
GO_REGULATION_OF_EXTRINSIC_APOPTOTIC_SIGNALING_PATHWAY	GO_REGULATION_OF_EXTRINSIC_APOPTOTIC_SIGNALING_PATHWAY	Details ...	160	0.42971	1.81777	0	0.0290577	0.759	6014	tags=32%, list=11%, signal=36%
GO_TRANSLATIONAL_TERMINATION	GO_TRANSLATIONAL_TERMINATION	Details ...	104	0.681479	1.81775	0.027027	0.0289986	0.759	6272	tags=55%, list=11%, signal=62%
GO_CHROMATIN_REMODELING	GO_CHROMATIN_REMODELING	Details ...	185	0.512945	1.8159	0.0039604	0.0294539	0.76	5824	tags=38%, list=11%, signal=42%
GO_RNA_5_END_PROCESSING	GO_RNA_5_END_PROCESSING	Details ...	22	0.716856	1.81506	0.0124224	0.0296118	0.762	3757	tags=50%, list=7%, signal=54%
GO_CELLULAR_CARBOHYDRATE_BIOSYNTHETIC_PROCESS	GO_CELLULAR_CARBOHYDRATE_BIOSYNTHETIC_PROCESS	Details ...	86	0.470105	1.81466	0	0.0296611	0.764	9542	tags=48%, list=17%, signal=58%
GO_MRNA_TRANSPORT	GO_MRNA_TRANSPORT	Details ...	150	0.539004	1.8146	0.00990099	0.0296219	0.764	6335	tags=46%, list=11%, signal=52%
GO_POSITIVE_REGULATION_OF_CELL_CYCLE_ARREST	GO_POSITIVE_REGULATION_OF_CELL_CYCLE_ARREST	Details ...	80	0.495865	1.81382	0.00204082	0.0297892	0.766	2964	tags=29%, list=5%, signal=30%
GO_REGULATION_OF_ERBB_SIGNALING_PATHWAY	GO_REGULATION_OF_ERBB_SIGNALING_PATHWAY	Details ...	94	0.461521	1.8134	0.0040568	0.0298599	0.766	6010	tags=34%, list=11%, signal=38%
GO_MICROTUBULE_ORGANIZING_CENTER_LOCALIZATION	GO_MICROTUBULE_ORGANIZING_CENTER_LOCALIZATION	Details ...	31	0.574811	1.81263	0.00575816	0.0299838	0.767	4074	tags=39%, list=7%, signal=42%
GO_PYRIMIDINE_NUCLEOBASE_METABOLIC_PROCESS	GO_PYRIMIDINE_NUCLEOBASE_METABOLIC_PROCESS	Details ...	16	0.667118	1.81223	0.003861	0.0300103	0.767	5107	tags=69%, list=9%, signal=76%
GO_RNA_3_END_PROCESSING	GO_RNA_3_END_PROCESSING	Details ...	153	0.534048	1.81222	0.0178571	0.0299519	0.767	9731	tags=51%, list=18%, signal=62%
GO_MITOCHONDRIAL_TRANSLATIONAL_TERMINATION	GO_MITOCHONDRIAL_TRANSLATIONAL_TERMINATION	Details ...	89	0.708594	1.80961	0.0288066	0.0306069	0.768	6272	tags=58%, list=11%, signal=66%
GO_NUCLEOBASE_CONTAINING_SMALL_MOLECULE_BIOSYNTHETIC_PROCESS	GO_NUCLEOBASE_CONTAINING_SMALL_MOLECULE_BIOSYNTHETIC_PROCESS	Details ...	107	0.446338	1.80905	0.00198807	0.0306888	0.769	6239	tags=41%, list=11%, signal=46%
GO_NUCLEAR_TRANSCRIBED_MRNA_CATABOLIC_PROCESS_EXONUCLEOLYTIC	GO_NUCLEAR_TRANSCRIBED_MRNA_CATABOLIC_PROCESS_EXONUCLEOLYTIC	Details ...	35	0.590824	1.80861	0.0261569	0.0307245	0.77	9278	tags=51%, list=17%, signal=62%
GO_TERMINATION_OF_RNA_POLYMERASE_I_TRANSCRIPTION	GO_TERMINATION_OF_RNA_POLYMERASE_I_TRANSCRIPTION	Details ...	31	0.612816	1.80757	0.0118812	0.0309797	0.772	8338	tags=58%, list=15%, signal=68%
GO_REGULATION_OF_PROTEASOMAL_UBIQUITIN_DEPENDENT_PROTEIN_CATABOLIC_PROCESS	GO_REGULATION_OF_PROTEASOMAL_UBIQUITIN_DEPENDENT_PROTEIN_CATABOLIC_PROCESS	Details ...	130	0.42756	1.80641	0.00197239	0.0311993	0.773	6976	tags=35%, list=13%, signal=40%
GO_REGULATION_OF_DNA_TEMPLATED_TRANSCRIPTION_INITIATION	GO_REGULATION_OF_DNA_TEMPLATED_TRANSCRIPTION_INITIATION	Details ...	46	0.508494	1.80621	0.00404858	0.0311776	0.773	7126	tags=37%, list=13%, signal=42%
GO_REGULATION_OF_INTRACELLULAR_TRANSPORT	GO_REGULATION_OF_INTRACELLULAR_TRANSPORT	Details ...	351	0.402843	1.80584	0.00382409	0.0312076	0.774	7734	tags=38%, list=14%, signal=43%
GO_PROTEIN_INSERTION_INTO_MITOCHONDRIAL_MEMBRANE_INVOLVED_IN_APOPTOTIC_SIGNALING_PATHWAY	GO_PROTEIN_INSERTION_INTO_MITOCHONDRIAL_MEMBRANE_INVOLVED_IN_APOPTOTIC_SIGNALING_PATHWAY	Details ...	30	0.583755	1.80523	0.00831601	0.0313181	0.774	1901	tags=40%, list=3%, signal=41%
GO_RNA_CAPPING	GO_RNA_CAPPING	Details ...	34	0.605294	1.80465	0.0141414	0.0313764	0.776	8351	tags=62%, list=15%, signal=73%
GO_ORGANELLE_DISASSEMBLY	GO_ORGANELLE_DISASSEMBLY	Details ...	110	0.452762	1.8043	0.00396825	0.0313797	0.776	6541	tags=36%, list=12%, signal=41%
GO_MITOCHONDRIAL_RNA_METABOLIC_PROCESS	GO_MITOCHONDRIAL_RNA_METABOLIC_PROCESS	Details ...	43	0.621358	1.80289	0.0137795	0.0317073	0.778	5279	tags=47%, list=10%, signal=51%
GO_POSITIVE_REGULATION_OF_APOPTOTIC_SIGNALING_PATHWAY	GO_POSITIVE_REGULATION_OF_APOPTOTIC_SIGNALING_PATHWAY	Details ...	180	0.424618	1.80218	0.00209644	0.0318352	0.778	7892	tags=41%, list=14%, signal=47%
GO_REGULATION_OF_TRANSCRIPTION_INITIATION_FROM_RNA_POLYMERASE_II_PROMOTER	GO_REGULATION_OF_TRANSCRIPTION_INITIATION_FROM_RNA_POLYMERASE_II_PROMOTER	Details ...	37	0.525237	1.80055	0.00613497	0.0321989	0.78	7126	tags=38%, list=13%, signal=43%
GO_REGULATION_OF_OXIDATIVE_STRESS_INDUCED_INTRINSIC_APOPTOTIC_SIGNALING_PATHWAY	GO_REGULATION_OF_OXIDATIVE_STRESS_INDUCED_INTRINSIC_APOPTOTIC_SIGNALING_PATHWAY	Details ...	27	0.573362	1.80025	0	0.0322108	0.781	5049	tags=48%, list=9%, signal=53%
GO_REGULATION_OF_PEPTIDYL_THREONINE_PHOSPHORYLATION	GO_REGULATION_OF_PEPTIDYL_THREONINE_PHOSPHORYLATION	Details ...	47	0.497358	1.80025	0.00588235	0.0321436	0.781	5107	tags=34%, list=9%, signal=37%
GO_CYTOPLASMIC_PATTERN_RECOGNITION_RECEPTOR_SIGNALING_PATHWAY	GO_CYTOPLASMIC_PATTERN_RECOGNITION_RECEPTOR_SIGNALING_PATHWAY	Details ...	68	0.477266	1.80024	0.00986193	0.0320765	0.781	7693	tags=46%, list=14%, signal=53%
GO_NEGATIVE_REGULATION_OF_ERBB_SIGNALING_PATHWAY	GO_NEGATIVE_REGULATION_OF_ERBB_SIGNALING_PATHWAY	Details ...	52	0.497468	1.7985	0.0083682	0.0325158	0.783	5853	tags=35%, list=11%, signal=39%
GO_REPLICATION_FORK_PROCESSING	GO_REPLICATION_FORK_PROCESSING	Details ...	35	0.631711	1.79837	0.00583658	0.0324815	0.784	4050	tags=40%, list=7%, signal=43%
GO_MEMBRANE_PROTEIN_INTRACELLULAR_DOMAIN_PROTEOLYSIS	GO_MEMBRANE_PROTEIN_INTRACELLULAR_DOMAIN_PROTEOLYSIS	Details ...	18	0.646498	1.79786	0.00992064	0.032551	0.785	4066	tags=44%, list=7%, signal=48%
GO_POSITIVE_REGULATION_OF_MEMBRANE_PERMEABILITY	GO_POSITIVE_REGULATION_OF_MEMBRANE_PERMEABILITY	Details ...	63	0.518361	1.79686	0.00622407	0.0327749	0.787	7774	tags=49%, list=14%, signal=57%
GO_POSITIVE_REGULATION_OF_PROTEIN_MATURATION	GO_POSITIVE_REGULATION_OF_PROTEIN_MATURATION	Details ...	27	0.559501	1.79465	0.00601202	0.0333618	0.79	5419	tags=44%, list=10%, signal=49%
GO_MITOCHONDRIAL_FUSION	GO_MITOCHONDRIAL_FUSION	Details ...	27	0.602902	1.79326	0.0120724	0.03366	0.792	6541	tags=56%, list=12%, signal=63%
GO_SUBSTANTIA_NIGRA_DEVELOPMENT	GO_SUBSTANTIA_NIGRA_DEVELOPMENT	Details ...	42	0.539982	1.79304	0.0204499	0.0336514	0.792	12667	tags=57%, list=23%, signal=74%
GO_POSITIVE_REGULATION_OF_CELL_AGING	GO_POSITIVE_REGULATION_OF_CELL_AGING	Details ...	17	0.615511	1.79288	0.011811	0.0336336	0.793	2306	tags=35%, list=4%, signal=37%
GO_TOXIN_TRANSPORT	GO_TOXIN_TRANSPORT	Details ...	41	0.516441	1.79058	0.00978474	0.0342367	0.796	6089	tags=39%, list=11%, signal=44%
GO_BARBED_END_ACTIN_FILAMENT_CAPPING	GO_BARBED_END_ACTIN_FILAMENT_CAPPING	Details ...	25	0.582039	1.79052	0.00606061	0.0341859	0.796	9838	tags=52%, list=18%, signal=63%
GO_FORMATION_OF_CYTOPLASMIC_TRANSLATION_INITIATION_COMPLEX	GO_FORMATION_OF_CYTOPLASMIC_TRANSLATION_INITIATION_COMPLEX	Details ...	16	0.767884	1.7905	0.0100604	0.0341257	0.796	4743	tags=56%, list=9%, signal=62%
GO_PYRIMIDINE_NUCLEOSIDE_TRIPHOSPHATE_BIOSYNTHETIC_PROCESS	GO_PYRIMIDINE_NUCLEOSIDE_TRIPHOSPHATE_BIOSYNTHETIC_PROCESS	Details ...	19	0.666455	1.79048	0.00779727	0.0340566	0.796	6011	tags=63%, list=11%, signal=71%
GO_PROTEIN_K48_LINKED_UBIQUITINATION	GO_PROTEIN_K48_LINKED_UBIQUITINATION	Details ...	56	0.502045	1.79018	0.0101833	0.0340702	0.796	2627	tags=30%, list=5%, signal=32%
GO_PROTEIN_HYDROXYLATION	GO_PROTEIN_HYDROXYLATION	Details ...	27	0.601748	1.78908	0.0163934	0.0343096	0.798	5219	tags=56%, list=9%, signal=61%
GO_RIBOSE_PHOSPHATE_BIOSYNTHETIC_PROCESS	GO_RIBOSE_PHOSPHATE_BIOSYNTHETIC_PROCESS	Details ...	189	0.444309	1.78907	0	0.0342476	0.798	5424	tags=35%, list=10%, signal=39%
GO_CELLULAR_SENESCENCE	GO_CELLULAR_SENESCENCE	Details ...	71	0.476141	1.78817	0	0.0344382	0.802	7676	tags=41%, list=14%, signal=47%
GO_PYRIMIDINE_NUCLEOSIDE_TRIPHOSPHATE_METABOLIC_PROCESS	GO_PYRIMIDINE_NUCLEOSIDE_TRIPHOSPHATE_METABOLIC_PROCESS	Details ...	23	0.640896	1.78723	0.0137255	0.0346262	0.802	6011	tags=61%, list=11%, signal=68%
GO_MICROVILLUS_ORGANIZATION	GO_MICROVILLUS_ORGANIZATION	Details ...	25	0.616246	1.78611	0.0125261	0.0348755	0.804	6955	tags=64%, list=13%, signal=73%
GO_RIBONUCLEOSIDE_TRIPHOSPHATE_METABOLIC_PROCESS	GO_RIBONUCLEOSIDE_TRIPHOSPHATE_METABOLIC_PROCESS	Details ...	82	0.515774	1.78568	0.0181818	0.0349424	0.804	4809	tags=39%, list=9%, signal=43%
GO_REGULATION_OF_DNA_BINDING	GO_REGULATION_OF_DNA_BINDING	Details ...	121	0.445831	1.785	0.00214133	0.0350425	0.804	8198	tags=37%, list=15%, signal=44%
GO_ANTIGEN_PROCESSING_AND_PRESENTATION_OF_EXOGENOUS_PEPTIDE_ANTIGEN_VIA_MHC_CLASS_I	GO_ANTIGEN_PROCESSING_AND_PRESENTATION_OF_EXOGENOUS_PEPTIDE_ANTIGEN_VIA_MHC_CLASS_I	Details ...	80	0.58866	1.78499	0.0349794	0.0349824	0.804	3225	tags=41%, list=6%, signal=44%
GO_RESPONSE_TO_TOPOLOGICALLY_INCORRECT_PROTEIN	GO_RESPONSE_TO_TOPOLOGICALLY_INCORRECT_PROTEIN	Details ...	203	0.462453	1.78445	0.00199203	0.0350925	0.804	6541	tags=38%, list=12%, signal=43%
GO_MONOSACCHARIDE_METABOLIC_PROCESS	GO_MONOSACCHARIDE_METABOLIC_PROCESS	Details ...	296	0.418858	1.78417	0	0.0351018	0.804	7578	tags=37%, list=14%, signal=42%
GO_REGULATION_OF_AUTOPHAGY_OF_MITOCHONDRION	GO_REGULATION_OF_AUTOPHAGY_OF_MITOCHONDRION	Details ...	43	0.512751	1.78387	0.011215	0.0351529	0.804	10329	tags=60%, list=19%, signal=74%
GO_MITOTIC_G2_M_TRANSITION_CHECKPOINT	GO_MITOTIC_G2_M_TRANSITION_CHECKPOINT	Details ...	31	0.595368	1.78005	0.00784314	0.0362406	0.807	3082	tags=42%, list=6%, signal=44%
GO_VIRION_ASSEMBLY	GO_VIRION_ASSEMBLY	Details ...	40	0.554113	1.77993	0.00806452	0.0362009	0.808	6334	tags=40%, list=11%, signal=45%
GO_TRANSCRIPTION_ELONGATION_FROM_RNA_POLYMERASE_I_PROMOTER	GO_TRANSCRIPTION_ELONGATION_FROM_RNA_POLYMERASE_I_PROMOTER	Details ...	30	0.623796	1.7781	0.0143443	0.0366677	0.81	8338	tags=60%, list=15%, signal=71%
GO_POSITIVE_REGULATION_OF_PROTEIN_CONTAINING_COMPLEX_ASSEMBLY	GO_POSITIVE_REGULATION_OF_PROTEIN_CONTAINING_COMPLEX_ASSEMBLY	Details ...	255	0.399219	1.77751	0	0.0367634	0.812	7737	tags=39%, list=14%, signal=45%
GO_PROTEIN_TARGETING_TO_MITOCHONDRION	GO_PROTEIN_TARGETING_TO_MITOCHONDRION	Details ...	99	0.487689	1.77603	0.0122449	0.0371256	0.814	5511	tags=36%, list=10%, signal=40%
GO_MACROAUTOPHAGY	GO_MACROAUTOPHAGY	Details ...	307	0.410836	1.77592	0.00392927	0.0371053	0.815	6673	tags=35%, list=12%, signal=39%
GO_PYRIMIDINE_NUCLEOSIDE_METABOLIC_PROCESS	GO_PYRIMIDINE_NUCLEOSIDE_METABOLIC_PROCESS	Details ...	36	0.558901	1.77521	0.0232558	0.0372729	0.815	5701	tags=44%, list=10%, signal=50%
GO_NUCLEIC_ACID_PHOSPHODIESTER_BOND_HYDROLYSIS	GO_NUCLEIC_ACID_PHOSPHODIESTER_BOND_HYDROLYSIS	Details ...	303	0.448968	1.7751	0.0176471	0.037238	0.816	9037	tags=41%, list=16%, signal=49%
GO_REGULATION_OF_BINDING	GO_REGULATION_OF_BINDING	Details ...	360	0.394141	1.77376	0.0019802	0.0376879	0.819	7815	tags=35%, list=14%, signal=40%
GO_TRICARBOXYLIC_ACID_CYCLE	GO_TRICARBOXYLIC_ACID_CYCLE	Details ...	34	0.641549	1.77352	0.0235294	0.0376865	0.82	10696	tags=65%, list=19%, signal=80%
GO_POSITIVE_REGULATION_OF_LAMELLIPODIUM_ORGANIZATION	GO_POSITIVE_REGULATION_OF_LAMELLIPODIUM_ORGANIZATION	Details ...	33	0.560028	1.7732	0.0121704	0.03773	0.821	4560	tags=39%, list=8%, signal=43%
GO_MRNA_EXPORT_FROM_NUCLEUS	GO_MRNA_EXPORT_FROM_NUCLEUS	Details ...	112	0.566146	1.773	0.0177515	0.0377205	0.821	6900	tags=49%, list=12%, signal=56%
GO_REGULATION_OF_MITOCHONDRIAL_MEMBRANE_PERMEABILITY_INVOLVED_IN_APOPTOTIC_PROCESS	GO_REGULATION_OF_MITOCHONDRIAL_MEMBRANE_PERMEABILITY_INVOLVED_IN_APOPTOTIC_PROCESS	Details ...	61	0.503424	1.7723	0.0142566	0.0378452	0.821	9100	tags=51%, list=16%, signal=61%
GO_ENDOPLASMIC_RETICULUM_ORGANIZATION	GO_ENDOPLASMIC_RETICULUM_ORGANIZATION	Details ...	68	0.479345	1.76921	0.0100402	0.0387364	0.823	8192	tags=46%, list=15%, signal=53%
GO_RECEPTOR_CATABOLIC_PROCESS	GO_RECEPTOR_CATABOLIC_PROCESS	Details ...	35	0.548465	1.76864	0.0169133	0.0388154	0.825	6463	tags=51%, list=12%, signal=58%
GO_POLYSACCHARIDE_BIOSYNTHETIC_PROCESS	GO_POLYSACCHARIDE_BIOSYNTHETIC_PROCESS	Details ...	78	0.453281	1.7685	0.00968992	0.0387821	0.825	9273	tags=46%, list=17%, signal=55%
GO_NEGATIVE_REGULATION_OF_MRNA_METABOLIC_PROCESS	GO_NEGATIVE_REGULATION_OF_MRNA_METABOLIC_PROCESS	Details ...	88	0.526228	1.76841	0.00984252	0.0387277	0.825	4026	tags=36%, list=7%, signal=39%
GO_REGULATION_OF_DNA_BIOSYNTHETIC_PROCESS	GO_REGULATION_OF_DNA_BIOSYNTHETIC_PROCESS	Details ...	108	0.478575	1.76761	0.0134357	0.038905	0.827	7238	tags=41%, list=13%, signal=47%
GO_REGULATION_OF_MITOCHONDRIAL_GENE_EXPRESSION	GO_REGULATION_OF_MITOCHONDRIAL_GENE_EXPRESSION	Details ...	29	0.651032	1.76656	0.018711	0.0391228	0.827	7550	tags=48%, list=14%, signal=56%
GO_RESPONSE_TO_ARSENIC_CONTAINING_SUBSTANCE	GO_RESPONSE_TO_ARSENIC_CONTAINING_SUBSTANCE	Details ...	34	0.5327	1.7662	0.010101	0.0392012	0.828	9019	tags=47%, list=16%, signal=56%
GO_MITOCHONDRIAL_CALCIUM_ION_TRANSMEMBRANE_TRANSPORT	GO_MITOCHONDRIAL_CALCIUM_ION_TRANSMEMBRANE_TRANSPORT	Details ...	25	0.585965	1.76584	0.0117878	0.039213	0.829	5381	tags=52%, list=10%, signal=58%
GO_REGULATION_OF_EXIT_FROM_MITOSIS	GO_REGULATION_OF_EXIT_FROM_MITOSIS	Details ...	17	0.627684	1.7639	0.01417	0.0397376	0.831	1972	tags=35%, list=4%, signal=37%
GO_POSITIVE_REGULATION_OF_PROTEIN_LOCALIZATION_TO_MEMBRANE	GO_POSITIVE_REGULATION_OF_PROTEIN_LOCALIZATION_TO_MEMBRANE	Details ...	126	0.430874	1.76313	0.00421941	0.0399214	0.831	7693	tags=43%, list=14%, signal=50%
GO_PROTEIN_N_LINKED_GLYCOSYLATION	GO_PROTEIN_N_LINKED_GLYCOSYLATION	Details ...	73	0.505147	1.7631	0.0160643	0.0398558	0.831	8298	tags=49%, list=15%, signal=58%
GO_REGULATION_OF_SYMBIOTIC_PROCESS	GO_REGULATION_OF_SYMBIOTIC_PROCESS	Details ...	229	0.423716	1.762	0.0143737	0.0402005	0.832	6289	tags=37%, list=11%, signal=42%
GO_POSITIVE_REGULATION_OF_INNATE_IMMUNE_RESPONSE	GO_POSITIVE_REGULATION_OF_INNATE_IMMUNE_RESPONSE	Details ...	210	0.462764	1.76178	0.0141988	0.0402029	0.832	7485	tags=40%, list=14%, signal=47%
GO_REGULATION_OF_EPIDERMIS_DEVELOPMENT	GO_REGULATION_OF_EPIDERMIS_DEVELOPMENT	Details ...	87	0.450224	1.76105	0.00581395	0.0403517	0.832	5307	tags=31%, list=10%, signal=34%
GO_MODULATION_BY_VIRUS_OF_HOST_PROCESS	GO_MODULATION_BY_VIRUS_OF_HOST_PROCESS	Details ...	29	0.544776	1.7604	0.0148936	0.0404704	0.833	3818	tags=38%, list=7%, signal=41%
GO_REGULATION_OF_STEM_CELL_POPULATION_MAINTENANCE	GO_REGULATION_OF_STEM_CELL_POPULATION_MAINTENANCE	Details ...	34	0.565772	1.7602	0.0112782	0.0404726	0.834	8469	tags=47%, list=15%, signal=56%
GO_NUCLEOTIDE_EXCISION_REPAIR_DNA_INCISION	GO_NUCLEOTIDE_EXCISION_REPAIR_DNA_INCISION	Details ...	39	0.590648	1.7576	0.0186335	0.0411884	0.837	7586	tags=54%, list=14%, signal=62%
GO_FEMALE_GAMETE_GENERATION	GO_FEMALE_GAMETE_GENERATION	Details ...	137	0.431963	1.75674	0	0.0414669	0.84	9668	tags=39%, list=17%, signal=47%
GO_REGULATION_OF_WATER_LOSS_VIA_SKIN	GO_REGULATION_OF_WATER_LOSS_VIA_SKIN	Details ...	28	0.590069	1.75643	0.0141129	0.0414931	0.84	5663	tags=46%, list=10%, signal=52%
GO_SPERMATID_NUCLEUS_DIFFERENTIATION	GO_SPERMATID_NUCLEUS_DIFFERENTIATION	Details ...	21	0.635789	1.75273	0.00809717	0.0425738	0.844	8016	tags=43%, list=15%, signal=50%
GO_HEPATOCYTE_GROWTH_FACTOR_RECEPTOR_SIGNALING_PATHWAY	GO_HEPATOCYTE_GROWTH_FACTOR_RECEPTOR_SIGNALING_PATHWAY	Details ...	16	0.605004	1.75268	0.0198413	0.0425005	0.844	7485	tags=56%, list=14%, signal=65%
GO_MIDBODY_ABSCISSION	GO_MIDBODY_ABSCISSION	Details ...	17	0.631023	1.75258	0.0119048	0.0424692	0.844	8333	tags=59%, list=15%, signal=69%
GO_NEGATIVE_REGULATION_OF_NUCLEOCYTOPLASMIC_TRANSPORT	GO_NEGATIVE_REGULATION_OF_NUCLEOCYTOPLASMIC_TRANSPORT	Details ...	21	0.549358	1.75256	0.0142566	0.0424123	0.844	4495	tags=33%, list=8%, signal=36%
GO_REGULATION_OF_SISTER_CHROMATID_COHESION	GO_REGULATION_OF_SISTER_CHROMATID_COHESION	Details ...	21	0.646506	1.7516	0.0140845	0.0426848	0.846	2163	tags=29%, list=4%, signal=30%
GO_REGULATION_OF_SUBSTRATE_ADHESION_DEPENDENT_CELL_SPREADING	GO_REGULATION_OF_SUBSTRATE_ADHESION_DEPENDENT_CELL_SPREADING	Details ...	53	0.497694	1.7515	0.00204499	0.0426357	0.846	8167	tags=53%, list=15%, signal=62%
GO_DNA_LIGATION	GO_DNA_LIGATION	Details ...	17	0.663164	1.75131	0.00826446	0.0426101	0.847	6453	tags=59%, list=12%, signal=67%
GO_TRANSLATIONAL_ELONGATION	GO_TRANSLATIONAL_ELONGATION	Details ...	133	0.588785	1.74918	0.048	0.0431935	0.85	6272	tags=47%, list=11%, signal=52%
GO_POSITIVE_REGULATION_OF_CELL_DIVISION	GO_POSITIVE_REGULATION_OF_CELL_DIVISION	Details ...	87	0.446673	1.74902	0.00590551	0.043151	0.85	9668	tags=41%, list=17%, signal=50%
GO_POSITIVE_REGULATION_OF_CHROMOSOME_SEPARATION	GO_POSITIVE_REGULATION_OF_CHROMOSOME_SEPARATION	Details ...	15	0.681457	1.74775	0.00998004	0.0435208	0.853	2549	tags=47%, list=5%, signal=49%
GO_L_GLUTAMATE_TRANSMEMBRANE_TRANSPORT	GO_L_GLUTAMATE_TRANSMEMBRANE_TRANSPORT	Details ...	23	0.568589	1.74732	0.00199203	0.0435893	0.853	4578	tags=39%, list=8%, signal=43%
GO_MEMBRANE_DOCKING	GO_MEMBRANE_DOCKING	Details ...	179	0.445182	1.74724	0.014	0.043533	0.853	8717	tags=39%, list=16%, signal=46%
GO_TUMOR_NECROSIS_FACTOR_MEDIATED_SIGNALING_PATHWAY	GO_TUMOR_NECROSIS_FACTOR_MEDIATED_SIGNALING_PATHWAY	Details ...	168	0.454299	1.74717	0.0163265	0.0434798	0.853	5368	tags=38%, list=10%, signal=41%
GO_NUCLEOSIDE_TRIPHOSPHATE_BIOSYNTHETIC_PROCESS	GO_NUCLEOSIDE_TRIPHOSPHATE_BIOSYNTHETIC_PROCESS	Details ...	79	0.528323	1.74676	0.0219561	0.0435715	0.854	4809	tags=39%, list=9%, signal=43%
GO_PEPTIDYL_THREONINE_MODIFICATION	GO_PEPTIDYL_THREONINE_MODIFICATION	Details ...	124	0.449308	1.74671	0.0156556	0.0435017	0.854	5307	tags=36%, list=10%, signal=40%
GO_POSITIVE_REGULATION_OF_CHROMOSOME_ORGANIZATION	GO_POSITIVE_REGULATION_OF_CHROMOSOME_ORGANIZATION	Details ...	178	0.472797	1.7456	0.0174081	0.0437982	0.858	6812	tags=37%, list=12%, signal=42%
GO_GLUCOSE_METABOLIC_PROCESS	GO_GLUCOSE_METABOLIC_PROCESS	Details ...	214	0.422055	1.74551	0.00197239	0.0437439	0.858	9891	tags=45%, list=18%, signal=54%
GO_RNA_SPLICING_VIA_TRANSESTERIFICATION_REACTIONS	GO_RNA_SPLICING_VIA_TRANSESTERIFICATION_REACTIONS	Details ...	389	0.48089	1.74545	0.0323232	0.0436895	0.858	5598	tags=37%, list=10%, signal=41%
GO_O_GLYCAN_PROCESSING	GO_O_GLYCAN_PROCESSING	Details ...	60	0.495034	1.74435	0.00402414	0.0439767	0.861	7485	tags=43%, list=14%, signal=50%
GO_NEGATIVE_REGULATION_OF_ORGANELLE_ORGANIZATION	GO_NEGATIVE_REGULATION_OF_ORGANELLE_ORGANIZATION	Details ...	394	0.413573	1.74397	0.00197628	0.044004	0.861	7402	tags=38%, list=13%, signal=44%
GO_LIPID_IMPORT_INTO_CELL	GO_LIPID_IMPORT_INTO_CELL	Details ...	16	0.591945	1.74283	0.00773694	0.0443176	0.863	1963	tags=31%, list=4%, signal=32%
GO_POSITIVE_REGULATION_OF_RESPONSE_TO_DNA_DAMAGE_STIMULUS	GO_POSITIVE_REGULATION_OF_RESPONSE_TO_DNA_DAMAGE_STIMULUS	Details ...	104	0.46325	1.74211	0.0164271	0.0444893	0.865	4610	tags=31%, list=8%, signal=34%
GO_REGULATION_OF_MEIOTIC_CELL_CYCLE	GO_REGULATION_OF_MEIOTIC_CELL_CYCLE	Details ...	51	0.504373	1.73819	0.00613497	0.0458756	0.869	4477	tags=31%, list=8%, signal=34%
GO_CELLULAR_PROTEIN_CONTAINING_COMPLEX_LOCALIZATION	GO_CELLULAR_PROTEIN_CONTAINING_COMPLEX_LOCALIZATION	Details ...	25	0.573303	1.73776	0.0119284	0.0459425	0.871	7668	tags=52%, list=14%, signal=60%
GO_HISTONE_H2A_UBIQUITINATION	GO_HISTONE_H2A_UBIQUITINATION	Details ...	26	0.575234	1.73755	0.0141129	0.0459312	0.871	6263	tags=42%, list=11%, signal=48%
GO_REGULATION_OF_ATPASE_ACTIVITY	GO_REGULATION_OF_ATPASE_ACTIVITY	Details ...	79	0.452959	1.73754	0.00598802	0.0458535	0.871	3216	tags=30%, list=6%, signal=32%
GO_CELLULAR_RESPONSE_TO_ABIOTIC_STIMULUS	GO_CELLULAR_RESPONSE_TO_ABIOTIC_STIMULUS	Details ...	326	0.389451	1.73728	0.00396825	0.0458655	0.871	4583	tags=26%, list=8%, signal=28%
GO_REGULATION_OF_EPIDERMAL_CELL_DIFFERENTIATION	GO_REGULATION_OF_EPIDERMAL_CELL_DIFFERENTIATION	Details ...	62	0.45598	1.73591	0.00788955	0.046282	0.871	5911	tags=32%, list=11%, signal=36%
GO_RRNA_MODIFICATION	GO_RRNA_MODIFICATION	Details ...	40	0.593983	1.73503	0.0262626	0.046554	0.873	6083	tags=40%, list=11%, signal=45%
GO_POSITIVE_REGULATION_OF_CELL_CYCLE_G1_S_PHASE_TRANSITION	GO_POSITIVE_REGULATION_OF_CELL_CYCLE_G1_S_PHASE_TRANSITION	Details ...	58	0.458742	1.73388	0.0137255	0.0468559	0.876	4931	tags=33%, list=9%, signal=36%
GO_NEURAL_NUCLEUS_DEVELOPMENT	GO_NEURAL_NUCLEUS_DEVELOPMENT	Details ...	61	0.496945	1.73373	0.0124481	0.0468166	0.876	12093	tags=51%, list=22%, signal=65%
GO_RNA_SPLICING	GO_RNA_SPLICING	Details ...	482	0.466845	1.73362	0.0362903	0.0467808	0.876	5636	tags=36%, list=10%, signal=40%
GO_REGULATION_OF_TRANSLATION_IN_RESPONSE_TO_STRESS	GO_REGULATION_OF_TRANSLATION_IN_RESPONSE_TO_STRESS	Details ...	20	0.590877	1.73344	0.014553	0.0467559	0.876	9503	tags=55%, list=17%, signal=66%
GO_NEGATIVE_REGULATION_OF_CELLULAR_SENESCENCE	GO_NEGATIVE_REGULATION_OF_CELLULAR_SENESCENCE	Details ...	22	0.598209	1.73336	0.0118577	0.0467011	0.876	4309	tags=45%, list=8%, signal=49%
GO_DEOXYRIBONUCLEOTIDE_METABOLIC_PROCESS	GO_DEOXYRIBONUCLEOTIDE_METABOLIC_PROCESS	Details ...	35	0.579677	1.7331	0.0243902	0.0466901	0.876	5701	tags=54%, list=10%, signal=60%
GO_REGULATION_OF_MRNA_POLYADENYLATION	GO_REGULATION_OF_MRNA_POLYADENYLATION	Details ...	17	0.65417	1.73277	0.0170455	0.046748	0.876	5800	tags=47%, list=10%, signal=53%
GO_RIBONUCLEOSIDE_MONOPHOSPHATE_METABOLIC_PROCESS	GO_RIBONUCLEOSIDE_MONOPHOSPHATE_METABOLIC_PROCESS	Details ...	49	0.492219	1.73275	0.0121951	0.0466646	0.876	5358	tags=41%, list=10%, signal=45%
GO_MITOCHONDRIAL_OUTER_MEMBRANE_PERMEABILIZATION	GO_MITOCHONDRIAL_OUTER_MEMBRANE_PERMEABILIZATION	Details ...	55	0.505764	1.73236	0.020202	0.046722	0.878	7693	tags=49%, list=14%, signal=57%
GO_POSITIVE_REGULATION_OF_PROTEIN_TARGETING_TO_MITOCHONDRION	GO_POSITIVE_REGULATION_OF_PROTEIN_TARGETING_TO_MITOCHONDRION	Details ...	32	0.520679	1.73149	0.01341	0.0469991	0.878	7198	tags=44%, list=13%, signal=50%
GO_POST_ANAL_TAIL_MORPHOGENESIS	GO_POST_ANAL_TAIL_MORPHOGENESIS	Details ...	19	0.592136	1.73111	0.0204499	0.0470669	0.878	11682	tags=58%, list=21%, signal=73%
GO_AMINE_METABOLIC_PROCESS	GO_AMINE_METABOLIC_PROCESS	Details ...	139	0.462476	1.73073	0.00414079	0.0471221	0.878	3225	tags=30%, list=6%, signal=32%
GO_TRANSCRIPTION_INITIATION_FROM_RNA_POLYMERASE_I_PROMOTER	GO_TRANSCRIPTION_INITIATION_FROM_RNA_POLYMERASE_I_PROMOTER	Details ...	38	0.545572	1.73066	0.018	0.047063	0.878	8338	tags=58%, list=15%, signal=68%
GO_NUCLEOBASE_CONTAINING_SMALL_MOLECULE_INTERCONVERSION	GO_NUCLEOBASE_CONTAINING_SMALL_MOLECULE_INTERCONVERSION	Details ...	27	0.601485	1.72981	0.0203252	0.0472542	0.878	5137	tags=59%, list=9%, signal=65%
GO_ENDOSOME_ORGANIZATION	GO_ENDOSOME_ORGANIZATION	Details ...	79	0.45581	1.72861	0.00785855	0.0475957	0.879	6334	tags=37%, list=11%, signal=41%
GO_REGULATION_OF_DOUBLE_STRAND_BREAK_REPAIR_VIA_HOMOLOGOUS_RECOMBINATION	GO_REGULATION_OF_DOUBLE_STRAND_BREAK_REPAIR_VIA_HOMOLOGOUS_RECOMBINATION	Details ...	46	0.561846	1.72829	0.0217391	0.0476382	0.879	2096	tags=30%, list=4%, signal=32%
GO_PROTEIN_O_LINKED_GLYCOSYLATION	GO_PROTEIN_O_LINKED_GLYCOSYLATION	Details ...	102	0.428891	1.726	0.0059761	0.0483927	0.881	7699	tags=39%, list=14%, signal=45%
GO_RIBOSOMAL_LARGE_SUBUNIT_BIOGENESIS	GO_RIBOSOMAL_LARGE_SUBUNIT_BIOGENESIS	Details ...	74	0.65357	1.7247	0.026694	0.048799	0.883	6369	tags=53%, list=12%, signal=59%
GO_REPRODUCTIVE_SYSTEM_DEVELOPMENT	GO_REPRODUCTIVE_SYSTEM_DEVELOPMENT	Details ...	444	0.382508	1.72455	0.00594059	0.048762	0.883	8198	tags=35%, list=15%, signal=41%
GO_REGULATION_OF_WNT_SIGNALING_PATHWAY	GO_REGULATION_OF_WNT_SIGNALING_PATHWAY	Details ...	367	0.396859	1.72189	0.004158	0.0496927	0.887	6673	tags=31%, list=12%, signal=35%
GO_POSITIVE_REGULATION_OF_PROTEIN_POLYMERIZATION	GO_POSITIVE_REGULATION_OF_PROTEIN_POLYMERIZATION	Details ...	136	0.402219	1.71946	0.00197239	0.0503979	0.888	5919	tags=36%, list=11%, signal=40%
GO_HEPATICOBILIARY_SYSTEM_DEVELOPMENT	GO_HEPATICOBILIARY_SYSTEM_DEVELOPMENT	Details ...	144	0.410045	1.71866	0.00198807	0.0506252	0.888	8227	tags=42%, list=15%, signal=50%
GO_ANTIGEN_PROCESSING_AND_PRESENTATION_OF_PEPTIDE_ANTIGEN_VIA_MHC_CLASS_I	GO_ANTIGEN_PROCESSING_AND_PRESENTATION_OF_PEPTIDE_ANTIGEN_VIA_MHC_CLASS_I	Details ...	99	0.530517	1.71737	0.0438413	0.0510548	0.888	3225	tags=34%, list=6%, signal=36%
GO_PURINE_NUCLEOSIDE_TRIPHOSPHATE_METABOLIC_PROCESS	GO_PURINE_NUCLEOSIDE_TRIPHOSPHATE_METABOLIC_PROCESS	Details ...	84	0.50168	1.717	0.0328542	0.0510945	0.888	4809	tags=38%, list=9%, signal=42%
GO_MRNA_CLEAVAGE	GO_MRNA_CLEAVAGE	Details ...	22	0.611848	1.71609	0.0175097	0.0513934	0.889	10405	tags=64%, list=19%, signal=78%
GO_CELLULAR_RESPONSE_TO_VIRUS	GO_CELLULAR_RESPONSE_TO_VIRUS	Details ...	60	0.467242	1.71595	0.0196464	0.0513579	0.889	7272	tags=42%, list=13%, signal=48%
GO_PALLIUM_DEVELOPMENT	GO_PALLIUM_DEVELOPMENT	Details ...	168	0.42862	1.71586	0.00380228	0.0512987	0.889	8530	tags=42%, list=15%, signal=49%
GO_AUTOPHAGY_OF_MITOCHONDRION	GO_AUTOPHAGY_OF_MITOCHONDRION	Details ...	79	0.450479	1.71503	0.0178571	0.0515216	0.89	6541	tags=39%, list=12%, signal=44%
GO_CANONICAL_WNT_SIGNALING_PATHWAY	GO_CANONICAL_WNT_SIGNALING_PATHWAY	Details ...	332	0.394168	1.71471	0.00403226	0.0515698	0.89	9257	tags=38%, list=17%, signal=45%
GO_ER_NUCLEUS_SIGNALING_PATHWAY	GO_ER_NUCLEUS_SIGNALING_PATHWAY	Details ...	51	0.522958	1.71443	0.0143443	0.0515808	0.89	10111	tags=51%, list=18%, signal=62%
GO_CELLULAR_RESPONSE_TO_TOPOLOGICALLY_INCORRECT_PROTEIN	GO_CELLULAR_RESPONSE_TO_TOPOLOGICALLY_INCORRECT_PROTEIN	Details ...	165	0.452445	1.71419	0.00596422	0.0515978	0.89	6480	tags=37%, list=12%, signal=42%
GO_REGULATION_OF_MICROTUBULE_BASED_PROCESS	GO_REGULATION_OF_MICROTUBULE_BASED_PROCESS	Details ...	239	0.4362	1.7141	0.0136986	0.0515436	0.89	5642	tags=34%, list=10%, signal=38%
GO_NUCLEOTIDE_EXCISION_REPAIR_DNA_DAMAGE_RECOGNITION	GO_NUCLEOTIDE_EXCISION_REPAIR_DNA_DAMAGE_RECOGNITION	Details ...	23	0.615856	1.71324	0.0187891	0.0518083	0.892	5268	tags=52%, list=10%, signal=58%
GO_REGULATION_OF_RETINOIC_ACID_RECEPTOR_SIGNALING_PATHWAY	GO_REGULATION_OF_RETINOIC_ACID_RECEPTOR_SIGNALING_PATHWAY	Details ...	17	0.576156	1.71317	0.0163265	0.0517566	0.892	4339	tags=35%, list=8%, signal=38%
GO_PROTEIN_LOCALIZATION_TO_VACUOLE	GO_PROTEIN_LOCALIZATION_TO_VACUOLE	Details ...	67	0.449305	1.71317	0.00381679	0.0516684	0.892	8766	tags=49%, list=16%, signal=58%
GO_RESPONSE_TO_ENDOPLASMIC_RETICULUM_STRESS	GO_RESPONSE_TO_ENDOPLASMIC_RETICULUM_STRESS	Details ...	289	0.417507	1.71313	0.00396825	0.0515975	0.892	6638	tags=33%, list=12%, signal=38%
GO_SIGNAL_TRANSDUCTION_IN_ABSENCE_OF_LIGAND	GO_SIGNAL_TRANSDUCTION_IN_ABSENCE_OF_LIGAND	Details ...	73	0.441625	1.71309	0.004	0.051526	0.892	4994	tags=34%, list=9%, signal=38%
GO_VIRAL_BUDDING	GO_VIRAL_BUDDING	Details ...	26	0.583774	1.71081	0.014	0.0523303	0.901	8333	tags=54%, list=15%, signal=63%
GO_REGULATION_OF_MAMMARY_GLAND_EPITHELIAL_CELL_PROLIFERATION	GO_REGULATION_OF_MAMMARY_GLAND_EPITHELIAL_CELL_PROLIFERATION	Details ...	17	0.57342	1.71059	0.00972763	0.0522992	0.903	7556	tags=47%, list=14%, signal=54%
GO_CELL_CELL_JUNCTION_ORGANIZATION	GO_CELL_CELL_JUNCTION_ORGANIZATION	Details ...	210	0.428187	1.70969	0.0102459	0.052562	0.903	7136	tags=35%, list=13%, signal=40%
GO_POSITIVE_REGULATION_OF_CYCLIN_DEPENDENT_PROTEIN_KINASE_ACTIVITY	GO_POSITIVE_REGULATION_OF_CYCLIN_DEPENDENT_PROTEIN_KINASE_ACTIVITY	Details ...	35	0.517561	1.70942	0.0194175	0.0525596	0.903	8506	tags=57%, list=15%, signal=67%
GO_SPERM_EGG_RECOGNITION	GO_SPERM_EGG_RECOGNITION	Details ...	60	0.468211	1.70934	0	0.0525061	0.903	5677	tags=33%, list=10%, signal=37%
GO_RESPONSE_TO_HYDROGEN_PEROXIDE	GO_RESPONSE_TO_HYDROGEN_PEROXIDE	Details ...	138	0.411281	1.70923	0	0.0524365	0.903	6263	tags=34%, list=11%, signal=38%
GO_PROTEIN_LOCALIZATION_TO_CHROMATIN	GO_PROTEIN_LOCALIZATION_TO_CHROMATIN	Details ...	24	0.605537	1.70911	0.0242424	0.0523762	0.903	4143	tags=46%, list=7%, signal=50%
GO_REGULATION_OF_NUCLEAR_CELL_CYCLE_DNA_REPLICATION	GO_REGULATION_OF_NUCLEAR_CELL_CYCLE_DNA_REPLICATION	Details ...	17	0.632175	1.70835	0.0252427	0.0525818	0.904	2953	tags=41%, list=5%, signal=43%
GO_PURINE_CONTAINING_COMPOUND_BIOSYNTHETIC_PROCESS	GO_PURINE_CONTAINING_COMPOUND_BIOSYNTHETIC_PROCESS	Details ...	202	0.423679	1.70815	0.00788955	0.0525655	0.904	5424	tags=33%, list=10%, signal=37%
GO_RNA_SPLICING_VIA_ENDONUCLEOLYTIC_CLEAVAGE_AND_LIGATION	GO_RNA_SPLICING_VIA_ENDONUCLEOLYTIC_CLEAVAGE_AND_LIGATION	Details ...	16	0.646718	1.70771	0.0294695	0.0526296	0.905	7111	tags=50%, list=13%, signal=57%
GO_RESPONSE_TO_RADIATION	GO_RESPONSE_TO_RADIATION	Details ...	440	0.385767	1.70657	0	0.0529636	0.906	6574	tags=32%, list=12%, signal=36%
GO_GLYCOPROTEIN_BIOSYNTHETIC_PROCESS	GO_GLYCOPROTEIN_BIOSYNTHETIC_PROCESS		336	0.377777	1.70505	0.00623701	0.0535111	0.906	7699	tags=36%, list=14%, signal=41%
GO_REGULATION_OF_UBIQUITIN_DEPENDENT_PROTEIN_CATABOLIC_PROCESS	GO_REGULATION_OF_UBIQUITIN_DEPENDENT_PROTEIN_CATABOLIC_PROCESS		158	0.390922	1.7049	0.00581395	0.0534976	0.906	4699	tags=26%, list=9%, signal=28%
GO_ESTABLISHMENT_OR_MAINTENANCE_OF_CELL_POLARITY	GO_ESTABLISHMENT_OR_MAINTENANCE_OF_CELL_POLARITY		219	0.413961	1.70397	0.006	0.0537579	0.907	8117	tags=37%, list=15%, signal=43%
GO_PTERIDINE_CONTAINING_COMPOUND_BIOSYNTHETIC_PROCESS	GO_PTERIDINE_CONTAINING_COMPOUND_BIOSYNTHETIC_PROCESS		15	0.665981	1.70359	0.020202	0.0538359	0.907	6720	tags=60%, list=12%, signal=68%
GO_RESPONSE_TO_UV	GO_RESPONSE_TO_UV		138	0.436493	1.70319	0.0193798	0.0539306	0.908	5279	tags=33%, list=10%, signal=36%
GO_INTRA_GOLGI_VESICLE_MEDIATED_TRANSPORT	GO_INTRA_GOLGI_VESICLE_MEDIATED_TRANSPORT		34	0.552433	1.7031	0.0302419	0.0538822	0.909	10153	tags=59%, list=18%, signal=72%
GO_ADHERENS_JUNCTION_ORGANIZATION	GO_ADHERENS_JUNCTION_ORGANIZATION		67	0.488592	1.70281	0.0177165	0.0539152	0.91	7678	tags=40%, list=14%, signal=47%
GO_VIRAL_GENOME_REPLICATION	GO_VIRAL_GENOME_REPLICATION		124	0.435694	1.70187	0.0162272	0.0542236	0.91	6289	tags=39%, list=11%, signal=44%
GO_REGULATION_OF_PROTEIN_CONTAINING_COMPLEX_ASSEMBLY	GO_REGULATION_OF_PROTEIN_CONTAINING_COMPLEX_ASSEMBLY		437	0.37466	1.70161	0	0.0542542	0.91	7737	tags=36%, list=14%, signal=41%
GO_CELLULAR_RESPONSE_TO_KETONE	GO_CELLULAR_RESPONSE_TO_KETONE		97	0.42618	1.70103	0.00385356	0.0543775	0.91	8033	tags=39%, list=15%, signal=46%
GO_RNA_PHOSPHODIESTER_BOND_HYDROLYSIS	GO_RNA_PHOSPHODIESTER_BOND_HYDROLYSIS		159	0.437062	1.70092	0.0235756	0.0543301	0.91	5407	tags=29%, list=10%, signal=32%
GO_CELLULAR_RESPONSE_TO_ESTRADIOL_STIMULUS	GO_CELLULAR_RESPONSE_TO_ESTRADIOL_STIMULUS		37	0.512952	1.70001	0.00572519	0.0545794	0.911	3743	tags=38%, list=7%, signal=41%
GO_MEIOTIC_CHROMOSOME_SEPARATION	GO_MEIOTIC_CHROMOSOME_SEPARATION		24	0.621683	1.69936	0.0178926	0.054765	0.911	4050	tags=33%, list=7%, signal=36%
GO_REGULATION_OF_CHOLESTEROL_BIOSYNTHETIC_PROCESS	GO_REGULATION_OF_CHOLESTEROL_BIOSYNTHETIC_PROCESS		50	0.508874	1.69855	0.0251938	0.0550473	0.912	7046	tags=40%, list=13%, signal=46%
GO_POSITIVE_REGULATION_OF_TYPE_I_INTERFERON_PRODUCTION	GO_POSITIVE_REGULATION_OF_TYPE_I_INTERFERON_PRODUCTION		73	0.468425	1.69706	0.0194175	0.0555416	0.913	5443	tags=38%, list=10%, signal=42%
GO_GLYCOSYLATION	GO_GLYCOSYLATION		261	0.387962	1.697	0.00616016	0.0554798	0.913	7699	tags=36%, list=14%, signal=42%
GO_EMBRYONIC_PLACENTA_MORPHOGENESIS	GO_EMBRYONIC_PLACENTA_MORPHOGENESIS		24	0.554346	1.69626	0.0180723	0.0557267	0.914	3216	tags=38%, list=6%, signal=40%
GO_ANTIGEN_PROCESSING_AND_PRESENTATION_OF_PEPTIDE_ANTIGEN	GO_ANTIGEN_PROCESSING_AND_PRESENTATION_OF_PEPTIDE_ANTIGEN		190	0.465199	1.69621	0.0523139	0.05565	0.914	3237	tags=33%, list=6%, signal=35%
GO_DENDRITIC_SPINE_DEVELOPMENT	GO_DENDRITIC_SPINE_DEVELOPMENT		102	0.437627	1.6955	0.0174081	0.0558135	0.914	4989	tags=32%, list=9%, signal=35%
GO_PROTEIN_LOCALIZATION_TO_MICROTUBULE_ORGANIZING_CENTER	GO_PROTEIN_LOCALIZATION_TO_MICROTUBULE_ORGANIZING_CENTER		33	0.569604	1.69452	0.0307692	0.0560571	0.915	3391	tags=33%, list=6%, signal=35%
GO_MRNA_3_END_PROCESSING	GO_MRNA_3_END_PROCESSING		101	0.522738	1.69416	0.0488281	0.0560901	0.915	5800	tags=39%, list=10%, signal=43%
GO_CRISTAE_FORMATION	GO_CRISTAE_FORMATION		33	0.637581	1.69402	0.0494845	0.0560498	0.915	8618	tags=58%, list=16%, signal=68%
GO_PROTEIN_DNA_COMPLEX_DISASSEMBLY	GO_PROTEIN_DNA_COMPLEX_DISASSEMBLY		18	0.671272	1.6938	0.0102881	0.0560767	0.915	5646	tags=61%, list=10%, signal=68%
GO_RESPONSE_TO_OXIDATIVE_STRESS	GO_RESPONSE_TO_OXIDATIVE_STRESS		442	0.366338	1.69369	0	0.0560286	0.915	8145	tags=36%, list=15%, signal=42%
GO_CELLULAR_RESPONSE_TO_FATTY_ACID	GO_CELLULAR_RESPONSE_TO_FATTY_ACID		55	0.457188	1.69242	0.00773694	0.0564743	0.917	7144	tags=42%, list=13%, signal=48%
GO_REGULATION_OF_CARBOHYDRATE_METABOLIC_PROCESS	GO_REGULATION_OF_CARBOHYDRATE_METABOLIC_PROCESS		209	0.392724	1.6922	0.00191939	0.0564718	0.917	9647	tags=43%, list=17%, signal=52%
GO_REGULATION_OF_NUCLEASE_ACTIVITY	GO_REGULATION_OF_NUCLEASE_ACTIVITY		22	0.590845	1.69179	0.0224949	0.05657	0.917	4533	tags=50%, list=8%, signal=54%
GO_INTERACTION_WITH_SYMBIONT	GO_INTERACTION_WITH_SYMBIONT		93	0.433204	1.69149	0.00413223	0.0566136	0.917	7942	tags=37%, list=14%, signal=43%
GO_POSITIVE_REGULATION_OF_CYTOSKELETON_ORGANIZATION	GO_POSITIVE_REGULATION_OF_CYTOSKELETON_ORGANIZATION		227	0.390574	1.68991	0.00385356	0.0571909	0.918	7300	tags=38%, list=13%, signal=44%
GO_PROTEIN_CONTAINING_COMPLEX_LOCALIZATION	GO_PROTEIN_CONTAINING_COMPLEX_LOCALIZATION		287	0.434729	1.68964	0.0253906	0.0571838	0.918	7390	tags=39%, list=13%, signal=45%
GO_REGULATION_OF_GENE_EXPRESSION_EPIGENETIC	GO_REGULATION_OF_GENE_EXPRESSION_EPIGENETIC		143	0.463028	1.68939	0.0361905	0.0572059	0.919	8662	tags=44%, list=16%, signal=52%
GO_ANATOMICAL_STRUCTURE_HOMEOSTASIS	GO_ANATOMICAL_STRUCTURE_HOMEOSTASIS		452	0.384616	1.68896	0.00591716	0.0572811	0.919	7713	tags=37%, list=14%, signal=42%
GO_CELLULAR_RESPONSE_TO_HYDROGEN_PEROXIDE	GO_CELLULAR_RESPONSE_TO_HYDROGEN_PEROXIDE		92	0.428661	1.6889	0.00384615	0.0572149	0.919	8145	tags=37%, list=15%, signal=43%
GO_CELLULAR_RESPONSE_TO_UV	GO_CELLULAR_RESPONSE_TO_UV		80	0.456281	1.68844	0.00996016	0.0573188	0.92	4583	tags=34%, list=8%, signal=37%
GO_HISTONE_H2A_MONOUBIQUITINATION	GO_HISTONE_H2A_MONOUBIQUITINATION		17	0.606578	1.68834	0.010142	0.0572803	0.921	6263	tags=47%, list=11%, signal=53%
GO_PYRIMIDINE_NUCLEOSIDE_MONOPHOSPHATE_METABOLIC_PROCESS	GO_PYRIMIDINE_NUCLEOSIDE_MONOPHOSPHATE_METABOLIC_PROCESS		16	0.597672	1.68753	0.0258964	0.0575415	0.922	5196	tags=50%, list=9%, signal=55%
GO_DNA_DOUBLE_STRAND_BREAK_PROCESSING	GO_DNA_DOUBLE_STRAND_BREAK_PROCESSING		25	0.609129	1.68734	0.0254902	0.0575319	0.922	4818	tags=36%, list=9%, signal=39%
GO_NEGATIVE_REGULATION_OF_OXIDATIVE_STRESS_INDUCED_INTRINSIC_APOPTOTIC_SIGNALING_PATHWAY	GO_NEGATIVE_REGULATION_OF_OXIDATIVE_STRESS_INDUCED_INTRINSIC_APOPTOTIC_SIGNALING_PATHWAY		19	0.585116	1.68722	0.0118343	0.0574901	0.922	4459	tags=47%, list=8%, signal=52%
GO_CELLULAR_RESPONSE_TO_ARSENIC_CONTAINING_SUBSTANCE	GO_CELLULAR_RESPONSE_TO_ARSENIC_CONTAINING_SUBSTANCE		20	0.570498	1.68699	0.0100402	0.0574858	0.922	12923	tags=70%, list=23%, signal=91%
GO_POSITIVE_REGULATION_OF_PROTEOLYSIS	GO_POSITIVE_REGULATION_OF_PROTEOLYSIS		358	0.374042	1.68671	0.00630252	0.0575321	0.923	5713	tags=29%, list=10%, signal=32%
GO_RIBOSOME_ASSEMBLY	GO_RIBOSOME_ASSEMBLY		67	0.609996	1.68577	0.0445344	0.0577715	0.924	6513	tags=46%, list=12%, signal=52%
GO_CELLULAR_RESPONSE_TO_REACTIVE_OXYGEN_SPECIES	GO_CELLULAR_RESPONSE_TO_REACTIVE_OXYGEN_SPECIES		161	0.387809	1.68505	0.00187266	0.0579766	0.924	8145	tags=38%, list=15%, signal=44%
GO_NCRNA_3_END_PROCESSING	GO_NCRNA_3_END_PROCESSING		51	0.537459	1.68502	0.0386179	0.0578917	0.924	9731	tags=49%, list=18%, signal=59%
GO_TRANSCRIPTION_PREINITIATION_COMPLEX_ASSEMBLY	GO_TRANSCRIPTION_PREINITIATION_COMPLEX_ASSEMBLY		36	0.528819	1.68452	0.030426	0.0579947	0.925	9515	tags=56%, list=17%, signal=67%
GO_REGULATION_OF_PROTEASOMAL_PROTEIN_CATABOLIC_PROCESS	GO_REGULATION_OF_PROTEASOMAL_PROTEIN_CATABOLIC_PROCESS		189	0.383989	1.68416	0.00607287	0.058068	0.926	3816	tags=24%, list=7%, signal=25%
GO_SYNAPTONEMAL_COMPLEX_ORGANIZATION	GO_SYNAPTONEMAL_COMPLEX_ORGANIZATION		24	0.570413	1.68358	0.015625	0.0582081	0.926	9449	tags=50%, list=17%, signal=60%
GO_EMBRYONIC_SKELETAL_SYSTEM_MORPHOGENESIS	GO_EMBRYONIC_SKELETAL_SYSTEM_MORPHOGENESIS		97	0.479973	1.68046	0.0198807	0.059416	0.926	11097	tags=57%, list=20%, signal=71%
GO_CHROMATIN_DISASSEMBLY	GO_CHROMATIN_DISASSEMBLY		18	0.657303	1.68042	0.0341365	0.0593494	0.926	5646	tags=56%, list=10%, signal=62%
GO_POSITIVE_REGULATION_OF_DNA_BINDING	GO_POSITIVE_REGULATION_OF_DNA_BINDING		58	0.440176	1.67999	0.0120968	0.0594398	0.927	8072	tags=36%, list=15%, signal=42%
GO_SKIN_DEVELOPMENT	GO_SKIN_DEVELOPMENT		420	0.422759	1.67983	0.0101626	0.0594293	0.927	10328	tags=41%, list=19%, signal=50%
GO_OLIGOSACCHARIDE_LIPID_INTERMEDIATE_BIOSYNTHETIC_PROCESS	GO_OLIGOSACCHARIDE_LIPID_INTERMEDIATE_BIOSYNTHETIC_PROCESS		21	0.585098	1.67931	0.0352941	0.0595706	0.929	6329	tags=43%, list=11%, signal=48%
GO_CELLULAR_MODIFIED_AMINO_ACID_BIOSYNTHETIC_PROCESS	GO_CELLULAR_MODIFIED_AMINO_ACID_BIOSYNTHETIC_PROCESS		49	0.503246	1.67921	0.0227273	0.0595321	0.929	6045	tags=45%, list=11%, signal=50%
GO_LABYRINTHINE_LAYER_MORPHOGENESIS	GO_LABYRINTHINE_LAYER_MORPHOGENESIS		20	0.571467	1.67894	0.0204082	0.059553	0.93	3216	tags=40%, list=6%, signal=42%
GO_NEGATIVE_REGULATION_OF_PROTEIN_MODIFICATION_BY_SMALL_PROTEIN_CONJUGATION_OR_REMOVAL	GO_NEGATIVE_REGULATION_OF_PROTEIN_MODIFICATION_BY_SMALL_PROTEIN_CONJUGATION_OR_REMOVAL		90	0.430116	1.67893	0.011976	0.0594659	0.93	7726	tags=41%, list=14%, signal=48%
GO_PROTEIN_TRANSMEMBRANE_IMPORT_INTO_INTRACELLULAR_ORGANELLE	GO_PROTEIN_TRANSMEMBRANE_IMPORT_INTO_INTRACELLULAR_ORGANELLE		35	0.554486	1.67829	0.0400802	0.0596736	0.93	13288	tags=63%, list=24%, signal=83%
GO_RIBONUCLEOSIDE_TRIPHOSPHATE_BIOSYNTHETIC_PROCESS	GO_RIBONUCLEOSIDE_TRIPHOSPHATE_BIOSYNTHETIC_PROCESS		68	0.529597	1.67805	0.0328542	0.059682	0.93	5358	tags=40%, list=10%, signal=44%
GO_HOMOLOGOUS_CHROMOSOME_PAIRING_AT_MEIOSIS	GO_HOMOLOGOUS_CHROMOSOME_PAIRING_AT_MEIOSIS		47	0.519495	1.67689	0.0194932	0.0600853	0.932	5977	tags=36%, list=11%, signal=41%
GO_DNA_TEMPLATED_TRANSCRIPTION_INITIATION	GO_DNA_TEMPLATED_TRANSCRIPTION_INITIATION		233	0.406424	1.67585	0.0120724	0.0604235	0.932	9642	tags=44%, list=17%, signal=53%
GO_NEGATIVE_REGULATION_OF_EXTRINSIC_APOPTOTIC_SIGNALING_PATHWAY_VIA_DEATH_DOMAIN_RECEPTORS	GO_NEGATIVE_REGULATION_OF_EXTRINSIC_APOPTOTIC_SIGNALING_PATHWAY_VIA_DEATH_DOMAIN_RECEPTORS		41	0.479231	1.67581	0.0102249	0.0603415	0.932	3267	tags=27%, list=6%, signal=28%
GO_POSITIVE_REGULATION_OF_RESPONSE_TO_BIOTIC_STIMULUS	GO_POSITIVE_REGULATION_OF_RESPONSE_TO_BIOTIC_STIMULUS		248	0.426216	1.67525	0.0182556	0.0605366	0.933	7491	tags=40%, list=14%, signal=46%
GO_REGULATION_OF_PROTON_TRANSPORT	GO_REGULATION_OF_PROTON_TRANSPORT		20	0.549223	1.6748	0.0319361	0.0606527	0.933	4137	tags=40%, list=7%, signal=43%
GO_REGULATION_OF_CELL_CYCLE_G1_S_PHASE_TRANSITION	GO_REGULATION_OF_CELL_CYCLE_G1_S_PHASE_TRANSITION		194	0.397886	1.67467	0.0102249	0.0605879	0.933	5029	tags=28%, list=9%, signal=31%
GO_PROTEIN_STABILIZATION	GO_PROTEIN_STABILIZATION		183	0.387759	1.67305	0.0059761	0.0611908	0.935	5492	tags=29%, list=10%, signal=32%
GO_NEGATIVE_REGULATION_OF_DNA_METABOLIC_PROCESS	GO_NEGATIVE_REGULATION_OF_DNA_METABOLIC_PROCESS		114	0.441732	1.67278	0.0212355	0.0612266	0.936	8797	tags=40%, list=16%, signal=48%
GO_RRNA_METHYLATION	GO_RRNA_METHYLATION		28	0.591063	1.67214	0.0482897	0.0614303	0.937	5775	tags=39%, list=10%, signal=44%
GO_RNA_POLYADENYLATION	GO_RNA_POLYADENYLATION		48	0.542279	1.67025	0.0435606	0.0622947	0.939	7544	tags=46%, list=14%, signal=53%
GO_PROTEIN_MATURATION	GO_PROTEIN_MATURATION		291	0.370712	1.66819	0	0.0630846	0.941	6472	tags=32%, list=12%, signal=36%
GO_NUCLEOTIDE_SUGAR_BIOSYNTHETIC_PROCESS	GO_NUCLEOTIDE_SUGAR_BIOSYNTHETIC_PROCESS		22	0.551464	1.66793	0.0157791	0.063122	0.942	5902	tags=45%, list=11%, signal=51%
GO_CELLULAR_RESPONSE_TO_DRUG	GO_CELLULAR_RESPONSE_TO_DRUG		70	0.437452	1.66779	0.0116279	0.0630765	0.942	4260	tags=31%, list=8%, signal=34%
GO_POSITIVE_REGULATION_OF_MRNA_PROCESSING	GO_POSITIVE_REGULATION_OF_MRNA_PROCESSING		33	0.563556	1.6677	0.040619	0.0630077	0.942	8862	tags=58%, list=16%, signal=69%
GO_REGULATION_OF_FIBROBLAST_MIGRATION	GO_REGULATION_OF_FIBROBLAST_MIGRATION		33	0.490583	1.66719	0.0239521	0.0631534	0.942	4738	tags=33%, list=9%, signal=36%
GO_CORNIFICATION	GO_CORNIFICATION		112	0.553545	1.66684	0.0226337	0.063198	0.942	11956	tags=56%, list=22%, signal=72%
GO_MEMBRANE_DISASSEMBLY	GO_MEMBRANE_DISASSEMBLY		16	0.608558	1.66657	0.0217391	0.0632041	0.942	624	tags=31%, list=1%, signal=32%
GO_AEROBIC_RESPIRATION	GO_AEROBIC_RESPIRATION		87	0.526015	1.66652	0.0511811	0.0631536	0.942	8618	tags=51%, list=16%, signal=60%
GO_UDP_N_ACETYLGLUCOSAMINE_METABOLIC_PROCESS	GO_UDP_N_ACETYLGLUCOSAMINE_METABOLIC_PROCESS		16	0.624352	1.66627	0.0230608	0.0631614	0.942	5150	tags=50%, list=9%, signal=55%
GO_MICROVILLUS_ASSEMBLY	GO_MICROVILLUS_ASSEMBLY		17	0.569998	1.66555	0.0201207	0.0633684	0.944	6955	tags=59%, list=13%, signal=67%
GO_MISMATCH_REPAIR	GO_MISMATCH_REPAIR		38	0.538122	1.66539	0.0378788	0.0633396	0.945	3372	tags=34%, list=6%, signal=36%
GO_PEPTIDYL_ASPARAGINE_MODIFICATION	GO_PEPTIDYL_ASPARAGINE_MODIFICATION		31	0.596015	1.66529	0.0408998	0.0632912	0.945	7067	tags=55%, list=13%, signal=63%
GO_EPITHELIAL_CELL_MATURATION	GO_EPITHELIAL_CELL_MATURATION		16	0.58643	1.6635	0.0248447	0.0639816	0.945	9608	tags=69%, list=17%, signal=83%
GO_MIDBRAIN_DEVELOPMENT	GO_MIDBRAIN_DEVELOPMENT		90	0.426338	1.66274	0.00813008	0.0642259	0.945	12093	tags=48%, list=22%, signal=61%
GO_RECEPTOR_RECYCLING	GO_RECEPTOR_RECYCLING		34	0.49106	1.66138	0.0181087	0.064737	0.945	6441	tags=47%, list=12%, signal=53%
GO_MAINTENANCE_OF_PROTEIN_LOCATION	GO_MAINTENANCE_OF_PROTEIN_LOCATION		93	0.415768	1.66137	0.0179641	0.0646499	0.945	10740	tags=49%, list=19%, signal=61%
GO_POSITIVE_REGULATION_OF_SUPRAMOLECULAR_FIBER_ORGANIZATION	GO_POSITIVE_REGULATION_OF_SUPRAMOLECULAR_FIBER_ORGANIZATION		205	0.384696	1.6603	0.0116279	0.0650349	0.946	5919	tags=34%, list=11%, signal=38%
GO_AMINO_ACID_ACTIVATION	GO_AMINO_ACID_ACTIVATION		30	0.614308	1.66003	0.0409357	0.0650903	0.947	3760	tags=37%, list=7%, signal=39%
GO_VIRAL_BUDDING_VIA_HOST_ESCRT_COMPLEX	GO_VIRAL_BUDDING_VIA_HOST_ESCRT_COMPLEX		21	0.605606	1.65881	0.0398406	0.0655239	0.949	8333	tags=52%, list=15%, signal=62%
GO_REGULATION_OF_EARLY_ENDOSOME_TO_LATE_ENDOSOME_TRANSPORT	GO_REGULATION_OF_EARLY_ENDOSOME_TO_LATE_ENDOSOME_TRANSPORT		17	0.617588	1.6585	0.0362173	0.0655722	0.949	11772	tags=76%, list=21%, signal=97%
GO_ANIMAL_ORGAN_REGENERATION	GO_ANIMAL_ORGAN_REGENERATION		75	0.455074	1.65805	0.00803213	0.0656795	0.949	6531	tags=39%, list=12%, signal=44%
GO_EPIDERMIS_DEVELOPMENT	GO_EPIDERMIS_DEVELOPMENT		470	0.407021	1.6578	0.0120968	0.0656857	0.949	10328	tags=39%, list=19%, signal=47%
GO_GLYCEROL_ETHER_METABOLIC_PROCESS	GO_GLYCEROL_ETHER_METABOLIC_PROCESS		20	0.530673	1.65763	0.0189076	0.0656453	0.949	4613	tags=35%, list=8%, signal=38%
GO_PEPTIDYL_PROLINE_MODIFICATION	GO_PEPTIDYL_PROLINE_MODIFICATION		59	0.475565	1.65684	0.0184049	0.0659123	0.949	7552	tags=46%, list=14%, signal=53%
GO_NEGATIVE_REGULATION_OF_DENDRITE_DEVELOPMENT	GO_NEGATIVE_REGULATION_OF_DENDRITE_DEVELOPMENT		28	0.502921	1.65649	0.0167015	0.0659562	0.949	4989	tags=32%, list=9%, signal=35%
GO_STEROL_BIOSYNTHETIC_PROCESS	GO_STEROL_BIOSYNTHETIC_PROCESS		81	0.478396	1.65615	0.0335968	0.06602	0.95	8207	tags=44%, list=15%, signal=52%
GO_MAINTENANCE_OF_CELL_NUMBER	GO_MAINTENANCE_OF_CELL_NUMBER		164	0.427819	1.65557	0.0116959	0.0661994	0.95	8556	tags=39%, list=15%, signal=46%
GO_EXTRINSIC_APOPTOTIC_SIGNALING_PATHWAY	GO_EXTRINSIC_APOPTOTIC_SIGNALING_PATHWAY		228	0.369768	1.65498	0.00399202	0.0663556	0.95	6014	tags=29%, list=11%, signal=32%
GO_REGULATION_OF_MEIOTIC_NUCLEAR_DIVISION	GO_REGULATION_OF_MEIOTIC_NUCLEAR_DIVISION		32	0.525123	1.65487	0.0166667	0.0663088	0.95	5520	tags=34%, list=10%, signal=38%
GO_RESPONSE_TO_KETONE	GO_RESPONSE_TO_KETONE		200	0.388889	1.65461	0.00194175	0.0663262	0.95	8033	tags=36%, list=15%, signal=42%
GO_PYRIMIDINE_RIBONUCLEOTIDE_METABOLIC_PROCESS	GO_PYRIMIDINE_RIBONUCLEOTIDE_METABOLIC_PROCESS		24	0.528999	1.654	0.0251938	0.0665289	0.95	6011	tags=54%, list=11%, signal=61%
GO_REGULATION_OF_DOUBLE_STRAND_BREAK_REPAIR_VIA_NONHOMOLOGOUS_END_JOINING	GO_REGULATION_OF_DOUBLE_STRAND_BREAK_REPAIR_VIA_NONHOMOLOGOUS_END_JOINING		29	0.53716	1.65276	0.0383838	0.0669852	0.951	4610	tags=41%, list=8%, signal=45%
GO_NEGATIVE_REGULATION_OF_DEFENSE_RESPONSE_TO_VIRUS	GO_NEGATIVE_REGULATION_OF_DEFENSE_RESPONSE_TO_VIRUS		24	0.515053	1.65186	0.0271967	0.0673256	0.952	7753	tags=54%, list=14%, signal=63%
GO_CILIARY_BASAL_BODY_PLASMA_MEMBRANE_DOCKING	GO_CILIARY_BASAL_BODY_PLASMA_MEMBRANE_DOCKING		94	0.508021	1.65172	0.0459082	0.067295	0.952	8717	tags=44%, list=16%, signal=52%
GO_TRANSCRIPTION_BY_RNA_POLYMERASE_III	GO_TRANSCRIPTION_BY_RNA_POLYMERASE_III		46	0.504783	1.65142	0.0314342	0.0673428	0.952	6126	tags=41%, list=11%, signal=46%
GO_POSITIVE_REGULATION_OF_MESONEPHROS_DEVELOPMENT	GO_POSITIVE_REGULATION_OF_MESONEPHROS_DEVELOPMENT		21	0.595113	1.65078	0.014553	0.0674907	0.952	8181	tags=57%, list=15%, signal=67%
GO_POSITIVE_REGULATION_OF_REPRODUCTIVE_PROCESS	GO_POSITIVE_REGULATION_OF_REPRODUCTIVE_PROCESS		83	0.401322	1.65044	0.00847458	0.067541	0.952	6592	tags=33%, list=12%, signal=37%
GO_PSEUDOURIDINE_SYNTHESIS	GO_PSEUDOURIDINE_SYNTHESIS		18	0.647554	1.64958	0.030426	0.0678383	0.953	7282	tags=56%, list=13%, signal=64%
GO_REGULATION_OF_CHROMATIN_BINDING	GO_REGULATION_OF_CHROMATIN_BINDING		23	0.586743	1.6487	0.0208768	0.0681078	0.953	1718	tags=30%, list=3%, signal=31%
GO_MAINTENANCE_OF_PROTEIN_LOCATION_IN_CELL	GO_MAINTENANCE_OF_PROTEIN_LOCATION_IN_CELL		64	0.414739	1.64831	0.00607287	0.0682113	0.953	10740	tags=48%, list=19%, signal=60%
GO_MODULATION_BY_HOST_OF_SYMBIONT_PROCESS	GO_MODULATION_BY_HOST_OF_SYMBIONT_PROCESS		62	0.42746	1.64803	0.0183673	0.0682346	0.953	7942	tags=39%, list=14%, signal=45%
GO_REGULATION_OF_EPIDERMAL_GROWTH_FACTOR_ACTIVATED_RECEPTOR_ACTIVITY	GO_REGULATION_OF_EPIDERMAL_GROWTH_FACTOR_ACTIVATED_RECEPTOR_ACTIVITY		30	0.492857	1.64792	0.0206186	0.0682022	0.953	4387	tags=33%, list=8%, signal=36%
GO_MOLTING_CYCLE	GO_MOLTING_CYCLE		110	0.418654	1.6479	0.0138889	0.0681109	0.953	7815	tags=43%, list=14%, signal=50%
GO_ESTABLISHMENT_OF_PROTEIN_LOCALIZATION_TO_VACUOLE	GO_ESTABLISHMENT_OF_PROTEIN_LOCALIZATION_TO_VACUOLE		52	0.460927	1.64763	0.0135659	0.0681576	0.953	8766	tags=48%, list=16%, signal=57%
GO_GLYCOPROTEIN_METABOLIC_PROCESS	GO_GLYCOPROTEIN_METABOLIC_PROCESS		406	0.362078	1.64746	0.00622407	0.0681307	0.954	7699	tags=35%, list=14%, signal=40%
GO_MALE_MEIOSIS_I	GO_MALE_MEIOSIS_I		24	0.556379	1.64735	0.0158103	0.0680895	0.954	7032	tags=38%, list=13%, signal=43%
GO_RESPONSE_TO_SALT	GO_RESPONSE_TO_SALT		18	0.57073	1.64628	0.026749	0.0684626	0.954	6686	tags=33%, list=12%, signal=38%
GO_RNA_PHOSPHODIESTER_BOND_HYDROLYSIS_ENDONUCLEOLYTIC	GO_RNA_PHOSPHODIESTER_BOND_HYDROLYSIS_ENDONUCLEOLYTIC		81	0.449032	1.64628	0.0358566	0.0683678	0.954	3757	tags=26%, list=7%, signal=28%
GO_REGULATION_OF_TYPE_I_INTERFERON_MEDIATED_SIGNALING_PATHWAY	GO_REGULATION_OF_TYPE_I_INTERFERON_MEDIATED_SIGNALING_PATHWAY		34	0.513691	1.64626	0.0234834	0.0682774	0.954	6047	tags=41%, list=11%, signal=46%
GO_POSITIVE_REGULATION_OF_CELLULAR_RESPONSE_TO_INSULIN_STIMULUS	GO_POSITIVE_REGULATION_OF_CELLULAR_RESPONSE_TO_INSULIN_STIMULUS		27	0.5159	1.64622	0.00203252	0.0681979	0.954	9542	tags=56%, list=17%, signal=67%
GO_ANOIKIS	GO_ANOIKIS		33	0.500854	1.64575	0.0155642	0.068357	0.954	6867	tags=42%, list=12%, signal=48%
GO_INTERACTION_WITH_HOST	GO_INTERACTION_WITH_HOST		212	0.391486	1.64568	0.0140845	0.0683046	0.955	6547	tags=35%, list=12%, signal=39%
GO_REGULATION_OF_VIRAL_INDUCED_CYTOPLASMIC_PATTERN_RECOGNITION_RECEPTOR_SIGNALING_PATHWAY	GO_REGULATION_OF_VIRAL_INDUCED_CYTOPLASMIC_PATTERN_RECOGNITION_RECEPTOR_SIGNALING_PATHWAY		22	0.526299	1.64564	0.0194175	0.0682298	0.955	7170	tags=50%, list=13%, signal=57%
GO_ERAD_PATHWAY	GO_ERAD_PATHWAY		98	0.436118	1.64547	0.0139442	0.0682078	0.956	8249	tags=39%, list=15%, signal=45%
GO_FATTY_ACYL_COA_BIOSYNTHETIC_PROCESS	GO_FATTY_ACYL_COA_BIOSYNTHETIC_PROCESS		32	0.479522	1.64304	0.0159681	0.069262	0.957	4510	tags=41%, list=8%, signal=44%
GO_ORGANELLE_FUSION	GO_ORGANELLE_FUSION		138	0.397901	1.64278	0.0194553	0.0692757	0.957	6541	tags=35%, list=12%, signal=39%
GO_EPIDERMAL_CELL_DIFFERENTIATION	GO_EPIDERMAL_CELL_DIFFERENTIATION		360	0.418137	1.641	0.0103093	0.0699835	0.958	11484	tags=41%, list=21%, signal=52%
GO_POSITIVE_REGULATION_OF_EXTRINSIC_APOPTOTIC_SIGNALING_PATHWAY	GO_POSITIVE_REGULATION_OF_EXTRINSIC_APOPTOTIC_SIGNALING_PATHWAY		51	0.465009	1.64088	0.0140562	0.0699436	0.958	8163	tags=43%, list=15%, signal=51%
GO_POSITIVE_REGULATION_OF_DNA_REPAIR	GO_POSITIVE_REGULATION_OF_DNA_REPAIR		70	0.46816	1.64034	0.0325203	0.0700896	0.958	4610	tags=30%, list=8%, signal=33%
GO_ERBB_SIGNALING_PATHWAY	GO_ERBB_SIGNALING_PATHWAY		142	0.397419	1.64007	0.0123967	0.0701357	0.958	6097	tags=32%, list=11%, signal=36%
GO_TRNA_5_END_PROCESSING	GO_TRNA_5_END_PROCESSING		15	0.721141	1.63933	0.0363248	0.0703911	0.958	2951	tags=53%, list=5%, signal=56%
GO_PURINE_NUCLEOSIDE_MONOPHOSPHATE_METABOLIC_PROCESS	GO_PURINE_NUCLEOSIDE_MONOPHOSPHATE_METABOLIC_PROCESS		38	0.483096	1.63929	0.0313152	0.0703189	0.958	6110	tags=42%, list=11%, signal=47%
GO_REGULATION_OF_PROTEIN_LOCALIZATION_TO_MEMBRANE	GO_REGULATION_OF_PROTEIN_LOCALIZATION_TO_MEMBRANE		193	0.392492	1.6384	0.00638298	0.0706423	0.959	7967	tags=40%, list=14%, signal=47%
GO_CELLULAR_METABOLIC_COMPOUND_SALVAGE	GO_CELLULAR_METABOLIC_COMPOUND_SALVAGE		33	0.530023	1.63745	0.0253165	0.0709766	0.959	5738	tags=39%, list=10%, signal=44%
GO_NEGATIVE_REGULATION_OF_RNA_CATABOLIC_PROCESS	GO_NEGATIVE_REGULATION_OF_RNA_CATABOLIC_PROCESS		68	0.48238	1.6366	0.0291829	0.0713101	0.96	4026	tags=35%, list=7%, signal=38%
GO_CENTRIOLE_ASSEMBLY	GO_CENTRIOLE_ASSEMBLY		40	0.536216	1.63656	0.0462428	0.0712344	0.96	9503	tags=52%, list=17%, signal=63%
GO_NEURONAL_STEM_CELL_POPULATION_MAINTENANCE	GO_NEURONAL_STEM_CELL_POPULATION_MAINTENANCE		23	0.560295	1.63644	0.0446602	0.0711963	0.96	9898	tags=48%, list=18%, signal=58%
GO_REGULATION_OF_MESONEPHROS_DEVELOPMENT	GO_REGULATION_OF_MESONEPHROS_DEVELOPMENT		25	0.568449	1.63639	0.0193133	0.0711221	0.96	8181	tags=52%, list=15%, signal=61%
GO_LONG_CHAIN_FATTY_ACYL_COA_METABOLIC_PROCESS	GO_LONG_CHAIN_FATTY_ACYL_COA_METABOLIC_PROCESS		25	0.508892	1.63484	0.0261044	0.0717585	0.96	4510	tags=36%, list=8%, signal=39%
GO_POSITIVE_REGULATION_OF_ESTABLISHMENT_OF_PROTEIN_LOCALIZATION	GO_POSITIVE_REGULATION_OF_ESTABLISHMENT_OF_PROTEIN_LOCALIZATION		398	0.360746	1.63374	0.00206186	0.0722055	0.96	5886	tags=31%, list=11%, signal=34%
GO_RESPONSE_TO_ACETYLCHOLINE	GO_RESPONSE_TO_ACETYLCHOLINE		29	0.524768	1.6337	0.0162272	0.0721258	0.96	5754	tags=38%, list=10%, signal=42%
GO_UTERUS_DEVELOPMENT	GO_UTERUS_DEVELOPMENT		21	0.572149	1.63364	0.0121951	0.0720566	0.96	4519	tags=38%, list=8%, signal=41%
GO_FATTY_ACID_HOMEOSTASIS	GO_FATTY_ACID_HOMEOSTASIS		17	0.580061	1.63331	0.0140281	0.0721091	0.96	8714	tags=41%, list=16%, signal=49%
GO_EPIDERMAL_GROWTH_FACTOR_RECEPTOR_SIGNALING_PATHWAY	GO_EPIDERMAL_GROWTH_FACTOR_RECEPTOR_SIGNALING_PATHWAY		120	0.399264	1.6332	0.0183673	0.0720666	0.96	6097	tags=33%, list=11%, signal=36%
GO_REGULATION_OF_PROTEIN_CATABOLIC_PROCESS	GO_REGULATION_OF_PROTEIN_CATABOLIC_PROCESS		393	0.351396	1.63204	0.0059761	0.0725782	0.961	6069	tags=27%, list=11%, signal=30%
GO_N_TERMINAL_PROTEIN_AMINO_ACID_MODIFICATION	GO_N_TERMINAL_PROTEIN_AMINO_ACID_MODIFICATION		29	0.51252	1.63159	0.0260521	0.0727202	0.961	5995	tags=48%, list=11%, signal=54%
GO_INTRINSIC_APOPTOTIC_SIGNALING_PATHWAY_IN_RESPONSE_TO_ENDOPLASMIC_RETICULUM_STRESS	GO_INTRINSIC_APOPTOTIC_SIGNALING_PATHWAY_IN_RESPONSE_TO_ENDOPLASMIC_RETICULUM_STRESS		63	0.461525	1.63098	0.0167015	0.0729093	0.961	10329	tags=46%, list=19%, signal=57%
GO_MULTIVESICULAR_BODY_SORTING_PATHWAY	GO_MULTIVESICULAR_BODY_SORTING_PATHWAY		40	0.472848	1.6309	0.028	0.0728493	0.961	7854	tags=43%, list=14%, signal=50%
GO_FOLIC_ACID_CONTAINING_COMPOUND_METABOLIC_PROCESS	GO_FOLIC_ACID_CONTAINING_COMPOUND_METABOLIC_PROCESS		28	0.544784	1.62985	0.0297619	0.0732501	0.961	5550	tags=50%, list=10%, signal=56%
GO_RESPONSE_TO_EPIDERMAL_GROWTH_FACTOR	GO_RESPONSE_TO_EPIDERMAL_GROWTH_FACTOR		46	0.477285	1.62837	0.0292969	0.073906	0.962	5107	tags=37%, list=9%, signal=41%
GO_PIGMENT_BIOSYNTHETIC_PROCESS	GO_PIGMENT_BIOSYNTHETIC_PROCESS		57	0.426541	1.62608	0.0136452	0.0750519	0.964	4592	tags=33%, list=8%, signal=36%
GO_EXECUTION_PHASE_OF_APOPTOSIS	GO_EXECUTION_PHASE_OF_APOPTOSIS		93	0.388297	1.62564	0.00592885	0.0751721	0.964	6102	tags=28%, list=11%, signal=31%
GO_RESPONSE_TO_STARVATION	GO_RESPONSE_TO_STARVATION		202	0.389358	1.62544	0.00769231	0.0751615	0.964	7328	tags=34%, list=13%, signal=39%
GO_MITOTIC_CYTOKINETIC_PROCESS	GO_MITOTIC_CYTOKINETIC_PROCESS		23	0.566179	1.62506	0.0262097	0.0752374	0.965	8333	tags=57%, list=15%, signal=67%
GO_ERROR_PRONE_TRANSLESION_SYNTHESIS	GO_ERROR_PRONE_TRANSLESION_SYNTHESIS		21	0.605339	1.62432	0.0555556	0.0754928	0.966	3372	tags=48%, list=6%, signal=51%
GO_REGULATION_OF_OXIDATIVE_PHOSPHORYLATION	GO_REGULATION_OF_OXIDATIVE_PHOSPHORYLATION		30	0.532674	1.6242	0.0319829	0.0754438	0.966	4252	tags=40%, list=8%, signal=43%
GO_BETA_CATENIN_TCF_COMPLEX_ASSEMBLY	GO_BETA_CATENIN_TCF_COMPLEX_ASSEMBLY		30	0.559569	1.62325	0.0450098	0.0757889	0.967	6666	tags=50%, list=12%, signal=57%
GO_REGULATION_OF_DENDRITIC_SPINE_DEVELOPMENT	GO_REGULATION_OF_DENDRITIC_SPINE_DEVELOPMENT		78	0.427973	1.62285	0.0273438	0.0758853	0.967	4989	tags=29%, list=9%, signal=32%
GO_POSITIVE_REGULATION_OF_MEIOTIC_CELL_CYCLE	GO_POSITIVE_REGULATION_OF_MEIOTIC_CELL_CYCLE		24	0.505315	1.62271	0.0143737	0.0758528	0.967	3996	tags=33%, list=7%, signal=36%
GO_ATP_SYNTHESIS_COUPLED_PROTON_TRANSPORT	GO_ATP_SYNTHESIS_COUPLED_PROTON_TRANSPORT		24	0.698301	1.62141	0.0528455	0.0763969	0.968	10853	tags=67%, list=20%, signal=83%
GO_CELLULAR_CARBOHYDRATE_METABOLIC_PROCESS	GO_CELLULAR_CARBOHYDRATE_METABOLIC_PROCESS		292	0.355197	1.62133	0.00385356	0.0763538	0.969	6639	tags=30%, list=12%, signal=34%
GO_RESPONSE_TO_DRUG	GO_RESPONSE_TO_DRUG		396	0.365745	1.62031	0	0.0767132	0.969	6468	tags=32%, list=12%, signal=35%
GO_PURINE_NUCLEOSIDE_BIOSYNTHETIC_PROCESS	GO_PURINE_NUCLEOSIDE_BIOSYNTHETIC_PROCESS		23	0.569639	1.61965	0.0406504	0.0769275	0.969	6011	tags=52%, list=11%, signal=59%
GO_REGULATION_OF_MICROTUBULE_POLYMERIZATION_OR_DEPOLYMERIZATION	GO_REGULATION_OF_MICROTUBULE_POLYMERIZATION_OR_DEPOLYMERIZATION		84	0.448886	1.61956	0.0240964	0.0768711	0.969	2740	tags=26%, list=5%, signal=28%
GO_POSITIVE_REGULATION_OF_PROTEOLYSIS_INVOLVED_IN_CELLULAR_PROTEIN_CATABOLIC_PROCESS	GO_POSITIVE_REGULATION_OF_PROTEOLYSIS_INVOLVED_IN_CELLULAR_PROTEIN_CATABOLIC_PROCESS		126	0.372483	1.61924	0.0118577	0.0769061	0.969	3295	tags=22%, list=6%, signal=24%
GO_OXIDATIVE_PHOSPHORYLATION	GO_OXIDATIVE_PHOSPHORYLATION		146	0.562168	1.61853	0.0777096	0.0772006	0.969	7692	tags=45%, list=14%, signal=52%
GO_NEURON_PROJECTION_ORGANIZATION	GO_NEURON_PROJECTION_ORGANIZATION		92	0.418679	1.61734	0.0159046	0.0776784	0.969	4519	tags=30%, list=8%, signal=33%
GO_RESPONSE_TO_ACTIVITY	GO_RESPONSE_TO_ACTIVITY		70	0.421938	1.61704	0.0094697	0.0777439	0.97	5311	tags=36%, list=10%, signal=39%
GO_CELLULAR_AMINO_ACID_METABOLIC_PROCESS	GO_CELLULAR_AMINO_ACID_METABOLIC_PROCESS		317	0.413022	1.61611	0.0318091	0.0781492	0.97	5927	tags=34%, list=11%, signal=38%
GO_GLYCOSYL_COMPOUND_CATABOLIC_PROCESS	GO_GLYCOSYL_COMPOUND_CATABOLIC_PROCESS		42	0.494639	1.61512	0.0515464	0.0785276	0.97	5701	tags=40%, list=10%, signal=45%
GO_INTESTINAL_EPITHELIAL_CELL_DIFFERENTIATION	GO_INTESTINAL_EPITHELIAL_CELL_DIFFERENTIATION		23	0.532202	1.61479	0.0365854	0.0786077	0.97	8506	tags=57%, list=15%, signal=67%
GO_PROTEIN_POLYMERIZATION	GO_PROTEIN_POLYMERIZATION		295	0.364814	1.61352	0.00986193	0.0791862	0.97	7252	tags=33%, list=13%, signal=38%
GO_MICROTUBULE_POLYMERIZATION_OR_DEPOLYMERIZATION	GO_MICROTUBULE_POLYMERIZATION_OR_DEPOLYMERIZATION		116	0.444885	1.61334	0.0298211	0.0791725	0.97	2740	tags=25%, list=5%, signal=26%
GO_CELLULAR_RESPONSE_TO_LIGHT_STIMULUS	GO_CELLULAR_RESPONSE_TO_LIGHT_STIMULUS		127	0.397401	1.61237	0.00994036	0.0795257	0.97	4583	tags=28%, list=8%, signal=30%
GO_MAINTENANCE_OF_PROTEIN_LOCALIZATION_IN_ORGANELLE	GO_MAINTENANCE_OF_PROTEIN_LOCALIZATION_IN_ORGANELLE		42	0.459483	1.61211	0.0241935	0.0795512	0.97	10740	tags=52%, list=19%, signal=65%
GO_TRANSCRIPTION_INITIATION_FROM_RNA_POLYMERASE_II_PROMOTER	GO_TRANSCRIPTION_INITIATION_FROM_RNA_POLYMERASE_II_PROMOTER		187	0.388036	1.61158	0.0204082	0.0797381	0.971	9315	tags=42%, list=17%, signal=50%
GO_ESTABLISHMENT_OF_CELL_POLARITY	GO_ESTABLISHMENT_OF_CELL_POLARITY		140	0.405351	1.61081	0.0213592	0.0800247	0.971	8117	tags=36%, list=15%, signal=43%
GO_ANTERIOR_POSTERIOR_PATTERN_SPECIFICATION	GO_ANTERIOR_POSTERIOR_PATTERN_SPECIFICATION		219	0.411294	1.60925	0.0198807	0.0807341	0.971	11103	tags=42%, list=20%, signal=53%
GO_RESPONSE_TO_LEUKEMIA_INHIBITORY_FACTOR	GO_RESPONSE_TO_LEUKEMIA_INHIBITORY_FACTOR		97	0.421739	1.60915	0.0325203	0.0807025	0.971	8078	tags=36%, list=15%, signal=42%
GO_HAIR_FOLLICLE_MATURATION	GO_HAIR_FOLLICLE_MATURATION		16	0.565122	1.60824	0.0334646	0.0810722	0.971	11379	tags=63%, list=21%, signal=79%
GO_POSITIVE_REGULATION_OF_UBIQUITIN_DEPENDENT_PROTEIN_CATABOLIC_PROCESS	GO_POSITIVE_REGULATION_OF_UBIQUITIN_DEPENDENT_PROTEIN_CATABOLIC_PROCESS		102	0.380624	1.60798	0.0137255	0.0811065	0.972	4699	tags=25%, list=9%, signal=28%
GO_POSITIVE_REGULATION_OF_VIRAL_LIFE_CYCLE	GO_POSITIVE_REGULATION_OF_VIRAL_LIFE_CYCLE		61	0.427826	1.60753	0.0183673	0.0812064	0.973	6180	tags=43%, list=11%, signal=48%
GO_ATP_BIOSYNTHETIC_PROCESS	GO_ATP_BIOSYNTHETIC_PROCESS		51	0.518553	1.60743	0.0663984	0.0811635	0.973	4656	tags=35%, list=8%, signal=39%
GO_REGULATION_OF_DNA_DAMAGE_RESPONSE_SIGNAL_TRANSDUCTION_BY_P53_CLASS_MEDIATOR	GO_REGULATION_OF_DNA_DAMAGE_RESPONSE_SIGNAL_TRANSDUCTION_BY_P53_CLASS_MEDIATOR		33	0.456944	1.60723	0.0236052	0.0811686	0.973	4904	tags=39%, list=9%, signal=43%
GO_ESTABLISHMENT_OF_MITOCHONDRION_LOCALIZATION	GO_ESTABLISHMENT_OF_MITOCHONDRION_LOCALIZATION		26	0.537404	1.6068	0.036965	0.0813103	0.973	6100	tags=46%, list=11%, signal=52%
GO_REGULATION_OF_OXIDATIVE_STRESS_INDUCED_CELL_DEATH	GO_REGULATION_OF_OXIDATIVE_STRESS_INDUCED_CELL_DEATH		64	0.415154	1.60618	0.00759013	0.081493	0.973	10473	tags=48%, list=19%, signal=60%
GO_EMBRYONIC_SKELETAL_JOINT_DEVELOPMENT	GO_EMBRYONIC_SKELETAL_JOINT_DEVELOPMENT		15	0.586223	1.60575	0.0284553	0.0815902	0.973	5624	tags=47%, list=10%, signal=52%
GO_CELL_CELL_JUNCTION_ASSEMBLY	GO_CELL_CELL_JUNCTION_ASSEMBLY		147	0.402203	1.60516	0.026	0.0817894	0.973	9025	tags=40%, list=16%, signal=48%
GO_REGULATION_OF_DENDRITIC_SPINE_MORPHOGENESIS	GO_REGULATION_OF_DENDRITIC_SPINE_MORPHOGENESIS		48	0.44911	1.60487	0.0258964	0.0818563	0.973	4495	tags=29%, list=8%, signal=32%
GO_NEGATIVE_REGULATION_OF_BINDING	GO_NEGATIVE_REGULATION_OF_BINDING		166	0.373204	1.60382	0.0173745	0.0822618	0.974	7238	tags=34%, list=13%, signal=39%
GO_RESPONSE_TO_MUSCLE_ACTIVITY	GO_RESPONSE_TO_MUSCLE_ACTIVITY		23	0.515963	1.60375	0.0420842	0.0822017	0.974	8575	tags=61%, list=16%, signal=72%
GO_KERATINOCYTE_DIFFERENTIATION	GO_KERATINOCYTE_DIFFERENTIATION		301	0.422478	1.6034	0.0179641	0.0822887	0.974	10328	tags=39%, list=19%, signal=47%
GO_FATTY_ACYL_COA_METABOLIC_PROCESS	GO_FATTY_ACYL_COA_METABOLIC_PROCESS		41	0.447401	1.60288	0.0219561	0.0824362	0.974	4510	tags=37%, list=8%, signal=40%
GO_ENDOPLASMIC_RETICULUM_TO_GOLGI_VESICLE_MEDIATED_TRANSPORT	GO_ENDOPLASMIC_RETICULUM_TO_GOLGI_VESICLE_MEDIATED_TRANSPORT		206	0.38792	1.60236	0.0360721	0.0826263	0.974	8717	tags=40%, list=16%, signal=47%
GO_PYRIMIDINE_DEOXYRIBONUCLEOTIDE_METABOLIC_PROCESS	GO_PYRIMIDINE_DEOXYRIBONUCLEOTIDE_METABOLIC_PROCESS		19	0.597111	1.60137	0.0513347	0.0830295	0.974	5701	tags=53%, list=10%, signal=59%
GO_PROTEIN_PEPTIDYL_PROLYL_ISOMERIZATION	GO_PROTEIN_PEPTIDYL_PROLYL_ISOMERIZATION		42	0.463839	1.60131	0.0356436	0.0829379	0.974	8853	tags=45%, list=16%, signal=54%
GO_NUCLEOBASE_CONTAINING_SMALL_MOLECULE_CATABOLIC_PROCESS	GO_NUCLEOBASE_CONTAINING_SMALL_MOLECULE_CATABOLIC_PROCESS		49	0.446949	1.60111	0.0287474	0.0829157	0.974	5701	tags=39%, list=10%, signal=43%
GO_EXTRACELLULAR_VESICLE_BIOGENESIS	GO_EXTRACELLULAR_VESICLE_BIOGENESIS		22	0.521965	1.5982	0.0382294	0.0843247	0.976	9749	tags=50%, list=18%, signal=61%
GO_EMBRYONIC_SKELETAL_SYSTEM_DEVELOPMENT	GO_EMBRYONIC_SKELETAL_SYSTEM_DEVELOPMENT		130	0.435205	1.59777	0.0298805	0.0844368	0.976	12190	tags=57%, list=22%, signal=73%
GO_POSITIVE_REGULATION_OF_FIBROBLAST_PROLIFERATION	GO_POSITIVE_REGULATION_OF_FIBROBLAST_PROLIFERATION		50	0.451236	1.59689	0.0261044	0.0848206	0.977	8506	tags=46%, list=15%, signal=54%
GO_REGULATION_OF_HISTONE_H3_K4_METHYLATION	GO_REGULATION_OF_HISTONE_H3_K4_METHYLATION		28	0.568619	1.59632	0.0455446	0.0850465	0.978	8372	tags=50%, list=15%, signal=59%
GO_LACTATION	GO_LACTATION		49	0.436093	1.59556	0.0297619	0.0853267	0.979	8671	tags=41%, list=16%, signal=48%
GO_VESICLE_TARGETING	GO_VESICLE_TARGETING		93	0.425415	1.59489	0.0381526	0.08559	0.979	7786	tags=42%, list=14%, signal=49%
GO_LATE_ENDOSOME_TO_VACUOLE_TRANSPORT	GO_LATE_ENDOSOME_TO_VACUOLE_TRANSPORT		25	0.541888	1.59464	0.0447154	0.085621	0.979	8326	tags=52%, list=15%, signal=61%
GO_GOLGI_VESICLE_TRANSPORT	GO_GOLGI_VESICLE_TRANSPORT		374	0.369602	1.59435	0.0341365	0.0856603	0.979	8717	tags=37%, list=16%, signal=43%
GO_REGULATION_OF_PROTEIN_STABILITY	GO_REGULATION_OF_PROTEIN_STABILITY		291	0.355871	1.59378	0.00788955	0.0858564	0.979	5492	tags=27%, list=10%, signal=30%
GO_POSITIVE_REGULATION_OF_VIRAL_GENOME_REPLICATION	GO_POSITIVE_REGULATION_OF_VIRAL_GENOME_REPLICATION		37	0.477643	1.59359	0.040856	0.0858328	0.979	5167	tags=43%, list=9%, signal=48%
GO_REGULATION_OF_PROTEIN_POLYMERIZATION	GO_REGULATION_OF_PROTEIN_POLYMERIZATION		226	0.367748	1.59295	0.0119522	0.0860438	0.979	7252	tags=34%, list=13%, signal=39%
GO_ORGANELLE_TRANSPORT_ALONG_MICROTUBULE	GO_ORGANELLE_TRANSPORT_ALONG_MICROTUBULE		85	0.439485	1.59222	0.0518234	0.0863757	0.979	8463	tags=45%, list=15%, signal=53%
GO_RESPONSE_TO_HEPATOCYTE_GROWTH_FACTOR	GO_RESPONSE_TO_HEPATOCYTE_GROWTH_FACTOR		19	0.542796	1.59177	0.0443548	0.0864988	0.979	9234	tags=53%, list=17%, signal=63%
GO_REGULATION_OF_DNA_RECOMBINATION	GO_REGULATION_OF_DNA_RECOMBINATION		96	0.45452	1.59006	0.0502008	0.0872313	0.979	3860	tags=29%, list=7%, signal=31%
GO_INTRINSIC_APOPTOTIC_SIGNALING_PATHWAY_IN_RESPONSE_TO_DNA_DAMAGE	GO_INTRINSIC_APOPTOTIC_SIGNALING_PATHWAY_IN_RESPONSE_TO_DNA_DAMAGE		102	0.401006	1.58816	0.0163599	0.0881244	0.979	4358	tags=29%, list=8%, signal=32%
GO_REGULATION_OF_VIRAL_GENOME_REPLICATION	GO_REGULATION_OF_VIRAL_GENOME_REPLICATION		97	0.421188	1.58763	0.0533881	0.0883189	0.98	6289	tags=38%, list=11%, signal=43%
GO_POSITIVE_REGULATION_OF_G1_S_TRANSITION_OF_MITOTIC_CELL_CYCLE	GO_POSITIVE_REGULATION_OF_G1_S_TRANSITION_OF_MITOTIC_CELL_CYCLE		47	0.435246	1.58737	0.0288462	0.0883613	0.98	4931	tags=32%, list=9%, signal=35%
GO_DENDRITIC_SPINE_MORPHOGENESIS	GO_DENDRITIC_SPINE_MORPHOGENESIS		62	0.425106	1.58571	0.0310078	0.0891943	0.98	4519	tags=31%, list=8%, signal=33%
GO_AEROBIC_ELECTRON_TRANSPORT_CHAIN	GO_AEROBIC_ELECTRON_TRANSPORT_CHAIN		21	0.634731	1.58557	0.0836576	0.0891935	0.98	7461	tags=52%, list=13%, signal=61%
GO_POSITIVE_REGULATION_OF_LAMELLIPODIUM_ASSEMBLY	GO_POSITIVE_REGULATION_OF_LAMELLIPODIUM_ASSEMBLY		25	0.529305	1.58536	0.0457256	0.0891948	0.98	4026	tags=32%, list=7%, signal=34%
GO_POSITIVE_REGULATION_OF_DENDRITIC_SPINE_DEVELOPMENT	GO_POSITIVE_REGULATION_OF_DENDRITIC_SPINE_DEVELOPMENT		44	0.460578	1.58481	0.0295276	0.0893803	0.98	4026	tags=27%, list=7%, signal=29%
GO_CHROMATIN_ORGANIZATION_INVOLVED_IN_REGULATION_OF_TRANSCRIPTION	GO_CHROMATIN_ORGANIZATION_INVOLVED_IN_REGULATION_OF_TRANSCRIPTION		89	0.457291	1.58428	0.0604839	0.0895465	0.98	9501	tags=45%, list=17%, signal=54%
GO_SNORNA_METABOLIC_PROCESS	GO_SNORNA_METABOLIC_PROCESS		17	0.577148	1.58367	0.05	0.0898255	0.98	3518	tags=41%, list=6%, signal=44%
GO_RIBONUCLEOSIDE_METABOLIC_PROCESS	GO_RIBONUCLEOSIDE_METABOLIC_PROCESS		71	0.418835	1.58348	0.029106	0.0898431	0.98	6110	tags=39%, list=11%, signal=44%
GO_RNA_STABILIZATION	GO_RNA_STABILIZATION		58	0.480365	1.58336	0.0450098	0.0897913	0.98	4026	tags=36%, list=7%, signal=39%
GO_RNA_POLYMERASE_II_PREINITIATION_COMPLEX_ASSEMBLY	GO_RNA_POLYMERASE_II_PREINITIATION_COMPLEX_ASSEMBLY		25	0.53155	1.58248	0.0548523	0.0902202	0.98	9515	tags=52%, list=17%, signal=63%
GO_DEOXYRIBOSE_PHOSPHATE_CATABOLIC_PROCESS	GO_DEOXYRIBOSE_PHOSPHATE_CATABOLIC_PROCESS		21	0.556909	1.58118	0.0511247	0.0907989	0.98	5701	tags=57%, list=10%, signal=64%
GO_STRESS_GRANULE_ASSEMBLY	GO_STRESS_GRANULE_ASSEMBLY		23	0.541121	1.57983	0.0574257	0.0914437	0.981	7103	tags=61%, list=13%, signal=70%
GO_ACTIVATION_OF_CYSTEINE_TYPE_ENDOPEPTIDASE_ACTIVITY_INVOLVED_IN_APOPTOTIC_PROCESS	GO_ACTIVATION_OF_CYSTEINE_TYPE_ENDOPEPTIDASE_ACTIVITY_INVOLVED_IN_APOPTOTIC_PROCESS		85	0.398951	1.57889	0.024	0.0918985	0.981	7693	tags=42%, list=14%, signal=49%
GO_NUCLEOTIDE_BINDING_DOMAIN_LEUCINE_RICH_REPEAT_CONTAINING_RECEPTOR_SIGNALING_PATHWAY	GO_NUCLEOTIDE_BINDING_DOMAIN_LEUCINE_RICH_REPEAT_CONTAINING_RECEPTOR_SIGNALING_PATHWAY		38	0.475745	1.57849	0.0291829	0.091985	0.981	7693	tags=47%, list=14%, signal=55%
GO_MALE_SEX_DIFFERENTIATION	GO_MALE_SEX_DIFFERENTIATION		162	0.370388	1.57834	0.0190678	0.0919773	0.981	7921	tags=34%, list=14%, signal=40%
GO_OLIGOSACCHARIDE_BIOSYNTHETIC_PROCESS	GO_OLIGOSACCHARIDE_BIOSYNTHETIC_PROCESS		17	0.542295	1.57658	0.0439331	0.0928777	0.981	5348	tags=41%, list=10%, signal=46%
GO_NEGATIVE_REGULATION_OF_DNA_BINDING	GO_NEGATIVE_REGULATION_OF_DNA_BINDING		52	0.441646	1.5764	0.0336134	0.0928627	0.981	8794	tags=40%, list=16%, signal=48%
GO_RESPONSE_TO_ALKALOID	GO_RESPONSE_TO_ALKALOID		104	0.397916	1.57559	0.00996016	0.0932172	0.981	7050	tags=36%, list=13%, signal=41%
GO_PROTEIN_DEPOLYMERIZATION	GO_PROTEIN_DEPOLYMERIZATION		113	0.42108	1.57526	0.0366089	0.0932871	0.981	8111	tags=40%, list=15%, signal=47%
GO_POSITIVE_REGULATION_OF_TELOMERE_CAPPING	GO_POSITIVE_REGULATION_OF_TELOMERE_CAPPING		17	0.555569	1.57508	0.0372549	0.0932719	0.981	1166	tags=29%, list=2%, signal=30%
GO_KERATINIZATION	GO_KERATINIZATION		223	0.453086	1.57487	0.0164271	0.0932858	0.981	13700	tags=50%, list=25%, signal=66%
GO_MITOTIC_G2_DNA_DAMAGE_CHECKPOINT	GO_MITOTIC_G2_DNA_DAMAGE_CHECKPOINT		23	0.530068	1.57438	0.0506823	0.0934301	0.981	3082	tags=39%, list=6%, signal=41%
GO_L_ALPHA_AMINO_ACID_TRANSMEMBRANE_TRANSPORT	GO_L_ALPHA_AMINO_ACID_TRANSMEMBRANE_TRANSPORT		60	0.437482	1.57398	0.0176817	0.0935311	0.981	6607	tags=37%, list=12%, signal=42%
GO_LONG_CHAIN_FATTY_ACYL_COA_BIOSYNTHETIC_PROCESS	GO_LONG_CHAIN_FATTY_ACYL_COA_BIOSYNTHETIC_PROCESS		19	0.521339	1.57271	0.0342742	0.0942042	0.981	4510	tags=42%, list=8%, signal=46%
GO_GLYCOGEN_BIOSYNTHETIC_PROCESS	GO_GLYCOGEN_BIOSYNTHETIC_PROCESS		46	0.438698	1.57261	0.023622	0.094137	0.981	9273	tags=46%, list=17%, signal=55%
GO_REGULATION_OF_POSTSYNAPSE_ORGANIZATION	GO_REGULATION_OF_POSTSYNAPSE_ORGANIZATION		107	0.395642	1.57142	0.0218688	0.0946994	0.981	4519	tags=25%, list=8%, signal=27%
GO_PROTEIN_COMPLEX_OLIGOMERIZATION	GO_PROTEIN_COMPLEX_OLIGOMERIZATION		230	0.350126	1.57058	0.00191571	0.0950755	0.982	6125	tags=30%, list=11%, signal=33%
GO_POSITIVE_REGULATION_OF_HISTONE_H3_K4_METHYLATION	GO_POSITIVE_REGULATION_OF_HISTONE_H3_K4_METHYLATION		18	0.575005	1.56981	0.0516252	0.0954226	0.982	8372	tags=56%, list=15%, signal=65%
GO_DNA_DEALKYLATION	GO_DNA_DEALKYLATION		34	0.481227	1.56969	0.0454545	0.0953769	0.982	7997	tags=44%, list=14%, signal=52%
GO_SNRNA_METABOLIC_PROCESS	GO_SNRNA_METABOLIC_PROCESS		47	0.501479	1.56877	0.0606061	0.0958477	0.982	9731	tags=45%, list=18%, signal=54%
GO_ISOPRENOID_BIOSYNTHETIC_PROCESS	GO_ISOPRENOID_BIOSYNTHETIC_PROCESS		27	0.539735	1.56853	0.0621469	0.0958557	0.983	15144	tags=70%, list=27%, signal=97%
GO_POSITIVE_REGULATION_OF_PROTEIN_BINDING	GO_POSITIVE_REGULATION_OF_PROTEIN_BINDING		84	0.396576	1.56808	0.00814664	0.0960276	0.983	3089	tags=25%, list=6%, signal=26%
GO_PEPTIDYL_SERINE_MODIFICATION	GO_PEPTIDYL_SERINE_MODIFICATION		330	0.355897	1.56722	0.0176817	0.0964174	0.983	5307	tags=28%, list=10%, signal=31%
GO_RESPONSE_TO_OSMOTIC_STRESS	GO_RESPONSE_TO_OSMOTIC_STRESS		85	0.397749	1.56706	0.0162602	0.0963755	0.983	5239	tags=33%, list=9%, signal=36%
GO_NEGATIVE_REGULATION_OF_CHROMATIN_ORGANIZATION	GO_NEGATIVE_REGULATION_OF_CHROMATIN_ORGANIZATION		52	0.470903	1.56635	0.0541082	0.0966898	0.983	6812	tags=40%, list=12%, signal=46%
GO_REGULATION_OF_CELLULAR_PROTEIN_CATABOLIC_PROCESS	GO_REGULATION_OF_CELLULAR_PROTEIN_CATABOLIC_PROCESS		256	0.345458	1.56599	0.0101833	0.096803	0.983	5996	tags=26%, list=11%, signal=29%
GO_REGULATION_OF_REPRODUCTIVE_PROCESS	GO_REGULATION_OF_REPRODUCTIVE_PROCESS		169	0.354119	1.56598	0.00408998	0.0966995	0.983	5758	tags=27%, list=10%, signal=30%
GO_CELLULAR_RESPONSE_TO_CHOLESTEROL	GO_CELLULAR_RESPONSE_TO_CHOLESTEROL		21	0.505721	1.56551	0.0571992	0.0968553	0.983	4343	tags=43%, list=8%, signal=46%
GO_REGULATION_OF_CELL_CYCLE_CHECKPOINT	GO_REGULATION_OF_CELL_CYCLE_CHECKPOINT		31	0.549565	1.56548	0.0499002	0.0967586	0.983	4746	tags=35%, list=9%, signal=39%
GO_POSITIVE_REGULATION_OF_AUTOPHAGY_OF_MITOCHONDRION	GO_POSITIVE_REGULATION_OF_AUTOPHAGY_OF_MITOCHONDRION		21	0.534799	1.56465	0.0546875	0.0970952	0.984	6541	tags=52%, list=12%, signal=59%
GO_POSITIVE_REGULATION_OF_RELEASE_OF_CYTOCHROME_C_FROM_MITOCHONDRIA	GO_POSITIVE_REGULATION_OF_RELEASE_OF_CYTOCHROME_C_FROM_MITOCHONDRIA		28	0.520575	1.56439	0.0476191	0.097158	0.984	3396	tags=36%, list=6%, signal=38%
GO_CORTICAL_ACTIN_CYTOSKELETON_ORGANIZATION	GO_CORTICAL_ACTIN_CYTOSKELETON_ORGANIZATION		39	0.477393	1.56389	0.054878	0.0973107	0.984	5307	tags=36%, list=10%, signal=40%
GO_KERATINOCYTE_MIGRATION	GO_KERATINOCYTE_MIGRATION		19	0.545602	1.56312	0.053719	0.0976351	0.985	5337	tags=47%, list=10%, signal=52%
GO_POSTSYNAPTIC_SIGNAL_TRANSDUCTION	GO_POSTSYNAPTIC_SIGNAL_TRANSDUCTION		36	0.48511	1.56279	0.030303	0.0976899	0.985	5754	tags=36%, list=10%, signal=40%
GO_CIRCADIAN_RHYTHM	GO_CIRCADIAN_RHYTHM		217	0.375008	1.56272	0.0192678	0.0976132	0.985	5919	tags=29%, list=11%, signal=33%
GO_POLYSACCHARIDE_METABOLIC_PROCESS	GO_POLYSACCHARIDE_METABOLIC_PROCESS		112	0.377787	1.56268	0.0223881	0.0975183	0.985	9273	tags=41%, list=17%, signal=49%
GO_KERATAN_SULFATE_BIOSYNTHETIC_PROCESS	GO_KERATAN_SULFATE_BIOSYNTHETIC_PROCESS		28	0.515164	1.56192	0.0334029	0.0978843	0.985	4195	tags=39%, list=8%, signal=42%
GO_POSTSYNAPSE_ORGANIZATION	GO_POSTSYNAPSE_ORGANIZATION		173	0.379811	1.56172	0.0179641	0.0978657	0.985	7162	tags=32%, list=13%, signal=37%
GO_RESPONSE_TO_ANGIOTENSIN	GO_RESPONSE_TO_ANGIOTENSIN		27	0.502148	1.56076	0.0480769	0.0982716	0.985	6010	tags=33%, list=11%, signal=37%
GO_HEPATOCYTE_DIFFERENTIATION	GO_HEPATOCYTE_DIFFERENTIATION		15	0.567997	1.56016	0.0293542	0.0984975	0.985	9158	tags=53%, list=17%, signal=64%
GO_REGULATION_OF_LAMELLIPODIUM_ORGANIZATION	GO_REGULATION_OF_LAMELLIPODIUM_ORGANIZATION		49	0.459494	1.56016	0.0342742	0.0983838	0.985	4560	tags=35%, list=8%, signal=38%
GO_AMYLOID_BETA_FORMATION	GO_AMYLOID_BETA_FORMATION		39	0.426744	1.55982	0.0362903	0.0984766	0.985	6133	tags=36%, list=11%, signal=40%
GO_DEOXYRIBONUCLEOSIDE_TRIPHOSPHATE_METABOLIC_PROCESS	GO_DEOXYRIBONUCLEOSIDE_TRIPHOSPHATE_METABOLIC_PROCESS		18	0.578167	1.55982	0.0591837	0.0983652	0.985	4883	tags=50%, list=9%, signal=55%
GO_FUCOSYLATION	GO_FUCOSYLATION		17	0.538714	1.55896	0.0550847	0.0987519	0.985	5348	tags=29%, list=10%, signal=33%
GO_REGULATION_OF_ACTION_POTENTIAL	GO_REGULATION_OF_ACTION_POTENTIAL		54	0.422781	1.55856	0.0293501	0.0988728	0.985	2438	tags=22%, list=4%, signal=23%
GO_REGULATION_OF_EXTRINSIC_APOPTOTIC_SIGNALING_PATHWAY_IN_ABSENCE_OF_LIGAND	GO_REGULATION_OF_EXTRINSIC_APOPTOTIC_SIGNALING_PATHWAY_IN_ABSENCE_OF_LIGAND		46	0.442944	1.55848	0.019802	0.0988201	0.985	4994	tags=33%, list=9%, signal=36%
GO_ACTIVATION_OF_NF_KAPPAB_INDUCING_KINASE_ACTIVITY	GO_ACTIVATION_OF_NF_KAPPAB_INDUCING_KINASE_ACTIVITY		17	0.548049	1.55801	0.0537849	0.0989742	0.985	8700	tags=53%, list=16%, signal=63%
GO_GTP_METABOLIC_PROCESS	GO_GTP_METABOLIC_PROCESS		25	0.494747	1.55787	0.0381526	0.0989576	0.985	6011	tags=52%, list=11%, signal=58%
GO_TRNA_METABOLIC_PROCESS	GO_TRNA_METABOLIC_PROCESS		166	0.472848	1.5576	0.0899796	0.0989971	0.985	10384	tags=49%, list=19%, signal=60%
GO_ENDOMEMBRANE_SYSTEM_ORGANIZATION	GO_ENDOMEMBRANE_SYSTEM_ORGANIZATION		464	0.346503	1.55737	0.0254403	0.0990147	0.985	8736	tags=35%, list=16%, signal=42%
GO_CELLULAR_RESPONSE_TO_ALKALOID	GO_CELLULAR_RESPONSE_TO_ALKALOID		35	0.445007	1.55723	0.0157171	0.0989813	0.985	3813	tags=26%, list=7%, signal=28%
GO_MICROTUBULE_POLYMERIZATION	GO_MICROTUBULE_POLYMERIZATION		77	0.438157	1.55719	0.0481696	0.0988868	0.985	2740	tags=23%, list=5%, signal=25%
GO_GUANOSINE_CONTAINING_COMPOUND_METABOLIC_PROCESS	GO_GUANOSINE_CONTAINING_COMPOUND_METABOLIC_PROCESS		39	0.451797	1.55653	0.0392562	0.0991709	0.985	6110	tags=46%, list=11%, signal=52%
GO_ENERGY_DERIVATION_BY_OXIDATION_OF_ORGANIC_COMPOUNDS	GO_ENERGY_DERIVATION_BY_OXIDATION_OF_ORGANIC_COMPOUNDS		278	0.418641	1.55653	0.0516529	0.0990573	0.985	8810	tags=41%, list=16%, signal=48%
GO_CLATHRIN_COAT_ASSEMBLY	GO_CLATHRIN_COAT_ASSEMBLY		18	0.50555	1.55601	0.0243902	0.0992362	0.985	6809	tags=44%, list=12%, signal=51%
GO_NEGATIVE_REGULATION_OF_EPIDERMIS_DEVELOPMENT	GO_NEGATIVE_REGULATION_OF_EPIDERMIS_DEVELOPMENT		19	0.574055	1.55512	0.0414079	0.0996322	0.985	3477	tags=37%, list=6%, signal=39%
GO_MITOCHONDRIAL_TRANSMEMBRANE_TRANSPORT	GO_MITOCHONDRIAL_TRANSMEMBRANE_TRANSPORT		98	0.455082	1.55357	0.0678643	0.100483	0.986	5424	tags=39%, list=10%, signal=43%
GO_POSITIVE_REGULATION_OF_CELLULAR_PROTEIN_CATABOLIC_PROCESS	GO_POSITIVE_REGULATION_OF_CELLULAR_PROTEIN_CATABOLIC_PROCESS		148	0.356527	1.5533	0.0160643	0.100518	0.986	5909	tags=28%, list=11%, signal=31%
GO_NUCLEOSIDE_PHOSPHATE_CATABOLIC_PROCESS	GO_NUCLEOSIDE_PHOSPHATE_CATABOLIC_PROCESS		73	0.379458	1.55289	0.022869	0.100682	0.986	5728	tags=36%, list=10%, signal=40%
GO_RESPONSE_TO_TUMOR_NECROSIS_FACTOR	GO_RESPONSE_TO_TUMOR_NECROSIS_FACTOR		311	0.370224	1.55283	0.0339321	0.100591	0.986	5739	tags=30%, list=10%, signal=33%
GO_TRNA_THREONYLCARBAMOYLADENOSINE_METABOLIC_PROCESS	GO_TRNA_THREONYLCARBAMOYLADENOSINE_METABOLIC_PROCESS		16	0.652038	1.55184	0.0643154	0.101061	0.986	8514	tags=56%, list=15%, signal=66%
GO_COLUMNAR_CUBOIDAL_EPITHELIAL_CELL_DIFFERENTIATION	GO_COLUMNAR_CUBOIDAL_EPITHELIAL_CELL_DIFFERENTIATION		118	0.391869	1.55105	0.0248963	0.101409	0.986	8506	tags=40%, list=15%, signal=47%
GO_REGULATION_OF_CELLULAR_COMPONENT_SIZE	GO_REGULATION_OF_CELLULAR_COMPONENT_SIZE		377	0.349213	1.55085	0.025	0.101403	0.986	7162	tags=34%, list=13%, signal=39%
GO_PROTEIN_QUALITY_CONTROL_FOR_MISFOLDED_OR_INCOMPLETELY_SYNTHESIZED_PROTEINS	GO_PROTEIN_QUALITY_CONTROL_FOR_MISFOLDED_OR_INCOMPLETELY_SYNTHESIZED_PROTEINS		29	0.474102	1.55043	0.0437956	0.101573	0.986	3788	tags=34%, list=7%, signal=37%
GO_FERTILIZATION	GO_FERTILIZATION		192	0.350682	1.5499	0.00606061	0.101762	0.986	7329	tags=27%, list=13%, signal=31%
GO_TERPENOID_BIOSYNTHETIC_PROCESS	GO_TERPENOID_BIOSYNTHETIC_PROCESS		15	0.579209	1.54956	0.0526316	0.101876	0.986	15144	tags=80%, list=27%, signal=110%
GO_NEGATIVE_REGULATION_OF_UBIQUITIN_PROTEIN_TRANSFERASE_ACTIVITY	GO_NEGATIVE_REGULATION_OF_UBIQUITIN_PROTEIN_TRANSFERASE_ACTIVITY		16	0.59682	1.5493	0.0543933	0.101917	0.986	3794	tags=44%, list=7%, signal=47%
GO_REGULATION_OF_LAMELLIPODIUM_ASSEMBLY	GO_REGULATION_OF_LAMELLIPODIUM_ASSEMBLY		37	0.471264	1.54928	0.042885	0.101822	0.986	4314	tags=32%, list=8%, signal=35%
GO_PURINE_NUCLEOSIDE_METABOLIC_PROCESS	GO_PURINE_NUCLEOSIDE_METABOLIC_PROCESS		60	0.402018	1.54858	0.0377734	0.102112	0.986	6110	tags=40%, list=11%, signal=45%
GO_INTERMEDIATE_FILAMENT_ORGANIZATION	GO_INTERMEDIATE_FILAMENT_ORGANIZATION		25	0.507827	1.54843	0.04375	0.102099	0.986	7314	tags=44%, list=13%, signal=51%
GO_ESTABLISHMENT_OR_MAINTENANCE_OF_BIPOLAR_CELL_POLARITY	GO_ESTABLISHMENT_OR_MAINTENANCE_OF_BIPOLAR_CELL_POLARITY		48	0.423574	1.54831	0.0224033	0.102062	0.986	8333	tags=38%, list=15%, signal=44%
GO_POSITIVE_REGULATION_OF_PEPTIDASE_ACTIVITY	GO_POSITIVE_REGULATION_OF_PEPTIDASE_ACTIVITY		190	0.36078	1.54749	0.0189076	0.102446	0.986	7726	tags=36%, list=14%, signal=41%
GO_BASEMENT_MEMBRANE_ORGANIZATION	GO_BASEMENT_MEMBRANE_ORGANIZATION		30	0.522197	1.54706	0.0737052	0.102604	0.986	7737	tags=53%, list=14%, signal=62%
GO_MEMBRANE_FISSION	GO_MEMBRANE_FISSION		15	0.562708	1.547	0.043956	0.102541	0.986	5327	tags=47%, list=10%, signal=52%
GO_C4_DICARBOXYLATE_TRANSPORT	GO_C4_DICARBOXYLATE_TRANSPORT		25	0.490739	1.54635	0.0433884	0.102791	0.987	4578	tags=40%, list=8%, signal=44%
GO_DOSAGE_COMPENSATION	GO_DOSAGE_COMPENSATION		17	0.582281	1.54514	0.0557692	0.103402	0.988	6262	tags=47%, list=11%, signal=53%
GO_PROTEIN_MATURATION_BY_IRON_SULFUR_CLUSTER_TRANSFER	GO_PROTEIN_MATURATION_BY_IRON_SULFUR_CLUSTER_TRANSFER		15	0.666605	1.54445	0.0770751	0.103756	0.988	7932	tags=47%, list=14%, signal=54%
GO_GLAND_DEVELOPMENT	GO_GLAND_DEVELOPMENT		443	0.346322	1.54321	0.01	0.10446	0.988	9234	tags=37%, list=17%, signal=45%
GO_FUCOSE_METABOLIC_PROCESS	GO_FUCOSE_METABOLIC_PROCESS		16	0.530923	1.54269	0.0597015	0.104619	0.988	4546	tags=31%, list=8%, signal=34%
GO_GLUTAMINE_FAMILY_AMINO_ACID_METABOLIC_PROCESS	GO_GLUTAMINE_FAMILY_AMINO_ACID_METABOLIC_PROCESS		73	0.425876	1.5425	0.0331384	0.104626	0.988	9868	tags=49%, list=18%, signal=60%
GO_VESICLE_DOCKING_INVOLVED_IN_EXOCYTOSIS	GO_VESICLE_DOCKING_INVOLVED_IN_EXOCYTOSIS		44	0.445417	1.5422	0.0447471	0.104703	0.988	7802	tags=39%, list=14%, signal=45%
GO_UBIQUITIN_DEPENDENT_ERAD_PATHWAY	GO_UBIQUITIN_DEPENDENT_ERAD_PATHWAY		76	0.423364	1.54177	0.03125	0.104834	0.988	5713	tags=33%, list=10%, signal=37%
GO_NEGATIVE_REGULATION_OF_PROTEIN_POLYMERIZATION	GO_NEGATIVE_REGULATION_OF_PROTEIN_POLYMERIZATION		76	0.412336	1.54157	0.0360721	0.104837	0.988	7096	tags=33%, list=13%, signal=38%
GO_RESPONSE_TO_MISFOLDED_PROTEIN	GO_RESPONSE_TO_MISFOLDED_PROTEIN		25	0.491832	1.54131	0.0556622	0.104884	0.988	3788	tags=36%, list=7%, signal=39%
GO_POSITIVE_REGULATION_OF_INTRINSIC_APOPTOTIC_SIGNALING_PATHWAY	GO_POSITIVE_REGULATION_OF_INTRINSIC_APOPTOTIC_SIGNALING_PATHWAY		60	0.403834	1.54057	0.0277186	0.105222	0.988	6967	tags=37%, list=13%, signal=42%
GO_POSITIVE_REGULATION_OF_ACTIN_FILAMENT_POLYMERIZATION	GO_POSITIVE_REGULATION_OF_ACTIN_FILAMENT_POLYMERIZATION		100	0.372137	1.54047	0.0332681	0.105169	0.988	7162	tags=39%, list=13%, signal=45%
GO_RRNA_CATABOLIC_PROCESS	GO_RRNA_CATABOLIC_PROCESS		21	0.519346	1.54038	0.0623742	0.105102	0.988	7956	tags=48%, list=14%, signal=56%
GO_PROTEIN_NEDDYLATION	GO_PROTEIN_NEDDYLATION		16	0.614499	1.53967	0.0862423	0.105448	0.988	1436	tags=31%, list=3%, signal=32%
GO_PTERIDINE_CONTAINING_COMPOUND_METABOLIC_PROCESS	GO_PTERIDINE_CONTAINING_COMPOUND_METABOLIC_PROCESS		34	0.483026	1.53913	0.0558882	0.105674	0.988	5550	tags=44%, list=10%, signal=49%
GO_RESPONSE_TO_INTERLEUKIN_7	GO_RESPONSE_TO_INTERLEUKIN_7		29	0.474147	1.53876	0.0609037	0.105804	0.988	3234	tags=34%, list=6%, signal=37%
GO_NEGATIVE_REGULATION_OF_MITOCHONDRION_ORGANIZATION	GO_NEGATIVE_REGULATION_OF_MITOCHONDRION_ORGANIZATION		60	0.413658	1.53853	0.0397614	0.105819	0.988	3816	tags=35%, list=7%, signal=38%
GO_REGULATION_OF_CENTRIOLE_REPLICATION	GO_REGULATION_OF_CENTRIOLE_REPLICATION		23	0.537659	1.53662	0.0609037	0.106911	0.989	9503	tags=52%, list=17%, signal=63%
GO_RESPONSE_TO_REACTIVE_OXYGEN_SPECIES	GO_RESPONSE_TO_REACTIVE_OXYGEN_SPECIES		225	0.345546	1.53652	0.00943396	0.10686	0.989	8145	tags=35%, list=15%, signal=41%
GO_RIBOSOMAL_LARGE_SUBUNIT_ASSEMBLY	GO_RIBOSOMAL_LARGE_SUBUNIT_ASSEMBLY		30	0.627408	1.53625	0.0918367	0.10692	0.989	6369	tags=50%, list=12%, signal=56%
GO_RNA_METHYLATION	GO_RNA_METHYLATION		83	0.465872	1.53588	0.0912779	0.107065	0.989	6628	tags=37%, list=12%, signal=42%
GO_POSITIVE_REGULATION_OF_MULTI_ORGANISM_PROCESS	GO_POSITIVE_REGULATION_OF_MULTI_ORGANISM_PROCESS		40	0.417385	1.53555	0.0294118	0.107173	0.989	6592	tags=30%, list=12%, signal=34%
GO_NEGATIVE_REGULATION_OF_CELL_CYCLE_G1_S_PHASE_TRANSITION	GO_NEGATIVE_REGULATION_OF_CELL_CYCLE_G1_S_PHASE_TRANSITION		121	0.379169	1.53546	0.0361446	0.107108	0.989	5029	tags=26%, list=9%, signal=29%
GO_REGULATION_OF_PROTEIN_BINDING	GO_REGULATION_OF_PROTEIN_BINDING		208	0.354524	1.53535	0.0138889	0.107055	0.989	7319	tags=33%, list=13%, signal=38%
GO_NEGATIVE_REGULATION_OF_POSTTRANSCRIPTIONAL_GENE_SILENCING	GO_NEGATIVE_REGULATION_OF_POSTTRANSCRIPTIONAL_GENE_SILENCING		22	0.494257	1.53516	0.0584795	0.107057	0.989	5487	tags=32%, list=10%, signal=35%
GO_CELLULAR_COMPONENT_MAINTENANCE	GO_CELLULAR_COMPONENT_MAINTENANCE		61	0.414802	1.53432	0.0291829	0.107493	0.989	7504	tags=38%, list=14%, signal=44%
GO_REGULATION_OF_POSTSYNAPTIC_NEUROTRANSMITTER_RECEPTOR_ACTIVITY	GO_REGULATION_OF_POSTSYNAPTIC_NEUROTRANSMITTER_RECEPTOR_ACTIVITY		17	0.589906	1.53408	0.0456432	0.107517	0.989	5817	tags=41%, list=11%, signal=46%
GO_METANEPHRIC_RENAL_VESICLE_MORPHOGENESIS	GO_METANEPHRIC_RENAL_VESICLE_MORPHOGENESIS		16	0.571936	1.53369	0.058	0.107664	0.989	14430	tags=69%, list=26%, signal=93%
GO_ANTIGEN_PROCESSING_AND_PRESENTATION	GO_ANTIGEN_PROCESSING_AND_PRESENTATION		228	0.416305	1.5329	0.0762887	0.108055	0.989	3424	tags=30%, list=6%, signal=32%
GO_RELEASE_OF_CYTOCHROME_C_FROM_MITOCHONDRIA	GO_RELEASE_OF_CYTOCHROME_C_FROM_MITOCHONDRIA		60	0.454057	1.53157	0.0454545	0.108737	0.989	9079	tags=48%, list=16%, signal=58%
GO_PIGMENT_METABOLIC_PROCESS	GO_PIGMENT_METABOLIC_PROCESS		72	0.393774	1.53096	0.0262097	0.108989	0.989	6741	tags=35%, list=12%, signal=39%
GO_REGULATION_OF_MICROTUBULE_POLYMERIZATION	GO_REGULATION_OF_MICROTUBULE_POLYMERIZATION		51	0.452944	1.52996	0.0302419	0.109486	0.989	5415	tags=29%, list=10%, signal=33%
GO_RESPIRATORY_ELECTRON_TRANSPORT_CHAIN	GO_RESPIRATORY_ELECTRON_TRANSPORT_CHAIN		116	0.529808	1.52886	0.10978	0.110092	0.989	7790	tags=41%, list=14%, signal=48%
GO_NUCLEOSIDE_BISPHOSPHATE_BIOSYNTHETIC_PROCESS	GO_NUCLEOSIDE_BISPHOSPHATE_BIOSYNTHETIC_PROCESS		67	0.400771	1.5285	0.04	0.110187	0.989	5424	tags=33%, list=10%, signal=36%
GO_NEURAL_PRECURSOR_CELL_PROLIFERATION	GO_NEURAL_PRECURSOR_CELL_PROLIFERATION		151	0.395835	1.52847	0.0271967	0.110087	0.989	8289	tags=35%, list=15%, signal=41%
GO_ENDOPLASMIC_RETICULUM_UNFOLDED_PROTEIN_RESPONSE	GO_ENDOPLASMIC_RETICULUM_UNFOLDED_PROTEIN_RESPONSE		124	0.410494	1.52846	0.0515873	0.109972	0.989	6074	tags=32%, list=11%, signal=36%
GO_REGULATION_OF_PROTEIN_TARGETING_TO_MITOCHONDRION	GO_REGULATION_OF_PROTEIN_TARGETING_TO_MITOCHONDRION		45	0.40628	1.52679	0.0233918	0.110964	0.989	7198	tags=40%, list=13%, signal=46%
GO_ARP2_3_COMPLEX_MEDIATED_ACTIN_NUCLEATION	GO_ARP2_3_COMPLEX_MEDIATED_ACTIN_NUCLEATION		40	0.421128	1.5267	0.0326923	0.110901	0.989	7162	tags=45%, list=13%, signal=52%
GO_ENDODERM_DEVELOPMENT	GO_ENDODERM_DEVELOPMENT		78	0.420239	1.52664	0.068	0.110817	0.989	9395	tags=42%, list=17%, signal=51%
GO_MRNA_METHYLATION	GO_MRNA_METHYLATION		16	0.594946	1.52613	0.0894632	0.110999	0.989	6628	tags=56%, list=12%, signal=64%
GO_CELLULAR_RESPIRATION	GO_CELLULAR_RESPIRATION		187	0.464211	1.52517	0.0874752	0.111547	0.99	8322	tags=42%, list=15%, signal=49%
GO_RESPONSE_TO_STEROL_DEPLETION	GO_RESPONSE_TO_STEROL_DEPLETION		17	0.547551	1.52517	0.0511811	0.11143	0.99	10779	tags=53%, list=20%, signal=66%
GO_ZINC_ION_TRANSPORT	GO_ZINC_ION_TRANSPORT		27	0.46321	1.52514	0.038	0.111334	0.99	10388	tags=48%, list=19%, signal=59%
GO_NCRNA_CATABOLIC_PROCESS	GO_NCRNA_CATABOLIC_PROCESS		38	0.475625	1.52507	0.0521921	0.111257	0.99	8112	tags=47%, list=15%, signal=55%
GO_RESOLUTION_OF_MEIOTIC_RECOMBINATION_INTERMEDIATES	GO_RESOLUTION_OF_MEIOTIC_RECOMBINATION_INTERMEDIATES		17	0.560722	1.5228	0.0735849	0.112628	0.991	4050	tags=29%, list=7%, signal=32%
GO_REGULATION_OF_RELEASE_OF_CYTOCHROME_C_FROM_MITOCHONDRIA	GO_REGULATION_OF_RELEASE_OF_CYTOCHROME_C_FROM_MITOCHONDRIA		49	0.46123	1.52212	0.0530786	0.112935	0.991	3816	tags=35%, list=7%, signal=37%
GO_LAMELLIPODIUM_ASSEMBLY	GO_LAMELLIPODIUM_ASSEMBLY		68	0.424802	1.52203	0.0475248	0.112873	0.991	7491	tags=43%, list=14%, signal=49%
GO_POSITIVE_REGULATION_OF_CELL_GROWTH	GO_POSITIVE_REGULATION_OF_CELL_GROWTH		163	0.36319	1.52177	0.0220884	0.112943	0.992	7085	tags=34%, list=13%, signal=39%
GO_L_AMINO_ACID_TRANSPORT	GO_L_AMINO_ACID_TRANSPORT		71	0.411684	1.51968	0.0258964	0.114205	0.993	6010	tags=34%, list=11%, signal=38%
GO_POSITIVE_REGULATION_OF_PROTEIN_TARGETING_TO_MEMBRANE	GO_POSITIVE_REGULATION_OF_PROTEIN_TARGETING_TO_MEMBRANE		30	0.461484	1.51907	0.0427699	0.114473	0.993	8759	tags=57%, list=16%, signal=67%
GO_INTERMEDIATE_FILAMENT_BASED_PROCESS	GO_INTERMEDIATE_FILAMENT_BASED_PROCESS		51	0.435109	1.51787	0.0464646	0.115125	0.994	7723	tags=39%, list=14%, signal=46%
GO_CRANIAL_SKELETAL_SYSTEM_DEVELOPMENT	GO_CRANIAL_SKELETAL_SYSTEM_DEVELOPMENT		68	0.427887	1.51722	0.0571429	0.115437	0.994	11379	tags=51%, list=21%, signal=65%
GO_LENS_MORPHOGENESIS_IN_CAMERA_TYPE_EYE	GO_LENS_MORPHOGENESIS_IN_CAMERA_TYPE_EYE		22	0.509756	1.51659	0.0640496	0.11575	0.994	9019	tags=50%, list=16%, signal=60%
GO_REGULATION_OF_INTRINSIC_APOPTOTIC_SIGNALING_PATHWAY_IN_RESPONSE_TO_DNA_DAMAGE	GO_REGULATION_OF_INTRINSIC_APOPTOTIC_SIGNALING_PATHWAY_IN_RESPONSE_TO_DNA_DAMAGE		38	0.440748	1.51638	0.0456432	0.115768	0.994	4292	tags=32%, list=8%, signal=34%
GO_REGULATION_OF_RIBOSOME_BIOGENESIS	GO_REGULATION_OF_RIBOSOME_BIOGENESIS		16	0.55306	1.51605	0.0808081	0.115861	0.994	5492	tags=56%, list=10%, signal=62%
GO_INTESTINAL_ABSORPTION	GO_INTESTINAL_ABSORPTION		40	0.493241	1.51581	0.0688259	0.115888	0.994	10567	tags=50%, list=19%, signal=62%
GO_SINGLE_FERTILIZATION	GO_SINGLE_FERTILIZATION		158	0.35202	1.51434	0.00858369	0.11675	0.994	6713	tags=26%, list=12%, signal=29%
GO_AXO_DENDRITIC_TRANSPORT	GO_AXO_DENDRITIC_TRANSPORT		70	0.413439	1.51404	0.0621359	0.116836	0.994	8463	tags=43%, list=15%, signal=51%
GO_PEPTIDYL_LYSINE_MODIFICATION	GO_PEPTIDYL_LYSINE_MODIFICATION		394	0.391166	1.51327	0.0684932	0.117213	0.994	8407	tags=39%, list=15%, signal=46%
GO_MITOCHONDRIAL_RNA_PROCESSING	GO_MITOCHONDRIAL_RNA_PROCESSING		16	0.616379	1.51308	0.0811881	0.117214	0.994	6393	tags=50%, list=12%, signal=57%
GO_SINGLE_STRANDED_VIRAL_RNA_REPLICATION_VIA_DOUBLE_STRANDED_DNA_INTERMEDIATE	GO_SINGLE_STRANDED_VIRAL_RNA_REPLICATION_VIA_DOUBLE_STRANDED_DNA_INTERMEDIATE		18	0.562544	1.51286	0.0880503	0.117253	0.994	2961	tags=39%, list=5%, signal=41%
GO_CELLULAR_POLYSACCHARIDE_CATABOLIC_PROCESS	GO_CELLULAR_POLYSACCHARIDE_CATABOLIC_PROCESS		24	0.478837	1.51249	0.0355805	0.117396	0.994	4305	tags=33%, list=8%, signal=36%
GO_MANNOSYLATION	GO_MANNOSYLATION		36	0.468892	1.51185	0.0706861	0.117685	0.994	7335	tags=36%, list=13%, signal=42%
GO_NEGATIVE_REGULATION_OF_CHOLESTEROL_EFFLUX	GO_NEGATIVE_REGULATION_OF_CHOLESTEROL_EFFLUX	Details ...	17	-0.732322	-2.12425	0	0.22313	0.106	7025	tags=53%, list=13%, signal=61%
GO_NEGATIVE_REGULATION_OF_LEUKOCYTE_MEDIATED_IMMUNITY	GO_NEGATIVE_REGULATION_OF_LEUKOCYTE_MEDIATED_IMMUNITY	Details ...	52	-0.670305	-2.12346	0	0.112298	0.106	7410	tags=50%, list=13%, signal=58%
GO_NEGATIVE_REGULATION_OF_LYMPHOCYTE_MEDIATED_IMMUNITY	GO_NEGATIVE_REGULATION_OF_LYMPHOCYTE_MEDIATED_IMMUNITY	Details ...	42	-0.673063	-2.10534	0	0.0990978	0.133	6490	tags=48%, list=12%, signal=54%
GO_NEGATIVE_REGULATION_OF_ADAPTIVE_IMMUNE_RESPONSE	GO_NEGATIVE_REGULATION_OF_ADAPTIVE_IMMUNE_RESPONSE	Details ...	48	-0.605288	-2.04978	0.00404858	0.166781	0.23	11086	tags=52%, list=20%, signal=65%
GO_NEGATIVE_REGULATION_OF_LIPID_CATABOLIC_PROCESS	GO_NEGATIVE_REGULATION_OF_LIPID_CATABOLIC_PROCESS	Details ...	24	-0.639418	-1.95123	0.00626305	0.451687	0.473	10056	tags=50%, list=18%, signal=61%
GO_DETECTION_OF_OTHER_ORGANISM	GO_DETECTION_OF_OTHER_ORGANISM	Details ...	19	-0.77681	-1.93049	0.00606061	0.478775	0.514	5401	tags=58%, list=10%, signal=64%
GO_NEGATIVE_REGULATION_OF_STEROL_TRANSPORT	GO_NEGATIVE_REGULATION_OF_STEROL_TRANSPORT	Details ...	25	-0.622136	-1.92751	0.00209644	0.424706	0.52	7025	tags=44%, list=13%, signal=50%
GO_REGULATION_OF_B_CELL_RECEPTOR_SIGNALING_PATHWAY	GO_REGULATION_OF_B_CELL_RECEPTOR_SIGNALING_PATHWAY	Details ...	26	-0.731127	-1.92601	0.00618557	0.377053	0.524	7410	tags=69%, list=13%, signal=80%
GO_REGULATION_OF_CHOLESTEROL_EFFLUX	GO_REGULATION_OF_CHOLESTEROL_EFFLUX	Details ...	42	-0.516938	-1.92274	0.00202429	0.347051	0.532	12620	tags=50%, list=23%, signal=65%
GO_NEGATIVE_REGULATION_OF_PRODUCTION_OF_MOLECULAR_MEDIATOR_OF_IMMUNE_RESPONSE	GO_NEGATIVE_REGULATION_OF_PRODUCTION_OF_MOLECULAR_MEDIATOR_OF_IMMUNE_RESPONSE	Details ...	36	-0.594912	-1.92187	0.00395257	0.314667	0.533	6557	tags=44%, list=12%, signal=50%
GO_DETECTION_OF_EXTERNAL_BIOTIC_STIMULUS	GO_DETECTION_OF_EXTERNAL_BIOTIC_STIMULUS	Details ...	24	-0.725655	-1.91628	0.00606061	0.304841	0.544	5401	tags=54%, list=10%, signal=60%
GO_POSITIVE_REGULATION_OF_STRIATED_MUSCLE_CELL_DIFFERENTIATION	GO_POSITIVE_REGULATION_OF_STRIATED_MUSCLE_CELL_DIFFERENTIATION	Details ...	66	-0.494656	-1.90794	0	0.305528	0.566	5548	tags=29%, list=10%, signal=32%
GO_LEUKOTRIENE_BIOSYNTHETIC_PROCESS	GO_LEUKOTRIENE_BIOSYNTHETIC_PROCESS	Details ...	21	-0.715827	-1.90304	0.00994036	0.295965	0.577	6870	tags=67%, list=12%, signal=76%
GO_NEGATIVE_REGULATION_OF_TUMOR_NECROSIS_FACTOR_SUPERFAMILY_CYTOKINE_PRODUCTION	GO_NEGATIVE_REGULATION_OF_TUMOR_NECROSIS_FACTOR_SUPERFAMILY_CYTOKINE_PRODUCTION	Details ...	76	-0.515061	-1.89528	0.00609756	0.298384	0.599	4989	tags=29%, list=9%, signal=32%
GO_REGULATION_OF_LIPID_KINASE_ACTIVITY	GO_REGULATION_OF_LIPID_KINASE_ACTIVITY	Details ...	66	-0.538591	-1.88051	0.0102041	0.321991	0.636	6471	tags=35%, list=12%, signal=39%
GO_PROTEIN_LOCALIZATION_TO_CILIUM	GO_PROTEIN_LOCALIZATION_TO_CILIUM	Details ...	61	-0.595603	-1.87799	0.0101215	0.309811	0.646	10063	tags=51%, list=18%, signal=62%
GO_MAST_CELL_MEDIATED_IMMUNITY	GO_MAST_CELL_MEDIATED_IMMUNITY	Details ...	49	-0.573652	-1.87651	0.0115385	0.295144	0.647	9188	tags=49%, list=17%, signal=59%
GO_REGULATION_OF_ANTIGEN_PROCESSING_AND_PRESENTATION	GO_REGULATION_OF_ANTIGEN_PROCESSING_AND_PRESENTATION	Details ...	20	-0.774786	-1.86856	0.00609756	0.301261	0.662	6797	tags=65%, list=12%, signal=74%
GO_NEGATIVE_REGULATION_OF_INTERLEUKIN_6_PRODUCTION	GO_NEGATIVE_REGULATION_OF_INTERLEUKIN_6_PRODUCTION	Details ...	58	-0.547478	-1.86801	0.00606061	0.286852	0.663	6622	tags=31%, list=12%, signal=35%
GO_POSITIVE_REGULATION_OF_NEUROINFLAMMATORY_RESPONSE	GO_POSITIVE_REGULATION_OF_NEUROINFLAMMATORY_RESPONSE	Details ...	16	-0.699903	-1.86797	0.00943396	0.272551	0.663	7325	tags=38%, list=13%, signal=43%
GO_CD8_POSITIVE_ALPHA_BETA_T_CELL_ACTIVATION	GO_CD8_POSITIVE_ALPHA_BETA_T_CELL_ACTIVATION	Details ...	27	-0.642353	-1.85807	0.01222	0.287898	0.692	10167	tags=52%, list=18%, signal=64%
GO_REGULATION_OF_SYNCYTIUM_FORMATION_BY_PLASMA_MEMBRANE_FUSION	GO_REGULATION_OF_SYNCYTIUM_FORMATION_BY_PLASMA_MEMBRANE_FUSION	Details ...	30	-0.63611	-1.85351	0.00614754	0.288762	0.702	6073	tags=47%, list=11%, signal=52%
GO_NEGATIVE_REGULATION_OF_LYMPHOCYTE_ACTIVATION	GO_NEGATIVE_REGULATION_OF_LYMPHOCYTE_ACTIVATION	Details ...	152	-0.493923	-1.85006	0.0193798	0.285636	0.71	10448	tags=43%, list=19%, signal=53%
GO_POSITIVE_REGULATION_OF_PHOSPHATIDYLINOSITOL_3_KINASE_SIGNALING	GO_POSITIVE_REGULATION_OF_PHOSPHATIDYLINOSITOL_3_KINASE_SIGNALING	Details ...	87	-0.513698	-1.84442	0.01417	0.287694	0.715	7055	tags=33%, list=13%, signal=38%
GO_NEGATIVE_REGULATION_OF_CELL_ACTIVATION	GO_NEGATIVE_REGULATION_OF_CELL_ACTIVATION	Details ...	204	-0.481822	-1.83921	0.0172414	0.28871	0.727	10448	tags=41%, list=19%, signal=50%
GO_MEMBRANE_DEPOLARIZATION	GO_MEMBRANE_DEPOLARIZATION	Details ...	90	-0.465535	-1.83811	0	0.280541	0.73	6939	tags=31%, list=13%, signal=36%
GO_REGULATION_OF_LEUKOCYTE_MEDIATED_IMMUNITY	GO_REGULATION_OF_LEUKOCYTE_MEDIATED_IMMUNITY	Details ...	210	-0.494326	-1.83312	0.0257937	0.283321	0.735	7654	tags=41%, list=14%, signal=47%
GO_EXTRACELLULAR_TRANSPORT	GO_EXTRACELLULAR_TRANSPORT	Details ...	32	-0.700226	-1.83024	0.0158103	0.280181	0.738	8796	tags=66%, list=16%, signal=78%
GO_POSITIVE_REGULATION_OF_BLOOD_VESSEL_ENDOTHELIAL_CELL_PROLIFERATION_INVOLVED_IN_SPROUTING_ANGIOGENESIS	GO_POSITIVE_REGULATION_OF_BLOOD_VESSEL_ENDOTHELIAL_CELL_PROLIFERATION_INVOLVED_IN_SPROUTING_ANGIOGENESIS	Details ...	19	-0.63802	-1.82949	0.00399202	0.272195	0.741	7223	tags=42%, list=13%, signal=48%
GO_SIALYLATION	GO_SIALYLATION	Details ...	20	-0.615663	-1.82346	0.00559702	0.277648	0.754	10184	tags=55%, list=18%, signal=67%
GO_REGULATION_OF_LYMPHOCYTE_MEDIATED_IMMUNITY	GO_REGULATION_OF_LYMPHOCYTE_MEDIATED_IMMUNITY	Details ...	153	-0.506551	-1.82183	0.0165631	0.272674	0.757	7654	tags=41%, list=14%, signal=48%
GO_POSITIVE_REGULATION_OF_MUSCLE_CELL_DIFFERENTIATION	GO_POSITIVE_REGULATION_OF_MUSCLE_CELL_DIFFERENTIATION	Details ...	99	-0.434475	-1.82002	0	0.268398	0.759	7777	tags=27%, list=14%, signal=32%
GO_LEUKOTRIENE_METABOLIC_PROCESS	GO_LEUKOTRIENE_METABOLIC_PROCESS	Details ...	35	-0.580309	-1.81641	0.0115607	0.2688	0.764	7759	tags=49%, list=14%, signal=56%
GO_REGULATION_OF_TRIGLYCERIDE_METABOLIC_PROCESS	GO_REGULATION_OF_TRIGLYCERIDE_METABOLIC_PROCESS	Details ...	41	-0.510554	-1.81208	0.00408998	0.271689	0.769	8296	tags=39%, list=15%, signal=46%
GO_REGULATION_OF_ADAPTIVE_IMMUNE_RESPONSE	GO_REGULATION_OF_ADAPTIVE_IMMUNE_RESPONSE	Details ...	166	-0.486299	-1.81142	0.0183299	0.265268	0.77	6822	tags=37%, list=12%, signal=42%
GO_MAST_CELL_ACTIVATION	GO_MAST_CELL_ACTIVATION	Details ...	61	-0.537243	-1.80638	0.0156863	0.269867	0.778	9188	tags=51%, list=17%, signal=61%
GO_REGULATION_OF_SMOOTH_MUSCLE_CELL_DIFFERENTIATION	GO_REGULATION_OF_SMOOTH_MUSCLE_CELL_DIFFERENTIATION	Details ...	41	-0.535095	-1.80259	0.004158	0.271055	0.782	8880	tags=44%, list=16%, signal=52%
GO_B_CELL_PROLIFERATION	GO_B_CELL_PROLIFERATION	Details ...	97	-0.508497	-1.79958	0.0197239	0.271708	0.787	7460	tags=44%, list=13%, signal=51%
GO_MEMBRANE_DEPOLARIZATION_DURING_ACTION_POTENTIAL	GO_MEMBRANE_DEPOLARIZATION_DURING_ACTION_POTENTIAL	Details ...	37	-0.544255	-1.79272	0.006	0.27997	0.796	6939	tags=32%, list=13%, signal=37%
GO_NEGATIVE_REGULATION_OF_CYTOKINE_BIOSYNTHETIC_PROCESS	GO_NEGATIVE_REGULATION_OF_CYTOKINE_BIOSYNTHETIC_PROCESS	Details ...	19	-0.611509	-1.7923	0.00200803	0.274069	0.8	5326	tags=42%, list=10%, signal=47%
GO_REGULATION_OF_VASCULAR_ASSOCIATED_SMOOTH_MUSCLE_CELL_DIFFERENTIATION	GO_REGULATION_OF_VASCULAR_ASSOCIATED_SMOOTH_MUSCLE_CELL_DIFFERENTIATION	Details ...	24	-0.610154	-1.79074	0.00417537	0.271045	0.802	7777	tags=46%, list=14%, signal=53%
GO_TUMOR_NECROSIS_FACTOR_BIOSYNTHETIC_PROCESS	GO_TUMOR_NECROSIS_FACTOR_BIOSYNTHETIC_PROCESS	Details ...	40	-0.574265	-1.78987	0.0164948	0.266612	0.803	7820	tags=45%, list=14%, signal=52%
GO_I_KAPPAB_PHOSPHORYLATION	GO_I_KAPPAB_PHOSPHORYLATION	Details ...	20	-0.591349	-1.7826	0.00417537	0.276638	0.816	9527	tags=50%, list=17%, signal=60%
GO_INTERLEUKIN_4_PRODUCTION	GO_INTERLEUKIN_4_PRODUCTION	Details ...	35	-0.618338	-1.7822	0.0267176	0.271395	0.816	7535	tags=57%, list=14%, signal=66%
GO_BILE_ACID_METABOLIC_PROCESS	GO_BILE_ACID_METABOLIC_PROCESS	Details ...	48	-0.488778	-1.78167	0.00396825	0.266712	0.816	9067	tags=33%, list=16%, signal=40%
GO_GAMMA_DELTA_T_CELL_ACTIVATION	GO_GAMMA_DELTA_T_CELL_ACTIVATION	Details ...	19	-0.649745	-1.7761	0.0302419	0.273369	0.826	9726	tags=63%, list=18%, signal=77%
GO_MEMBRANE_REPOLARIZATION_DURING_ACTION_POTENTIAL	GO_MEMBRANE_REPOLARIZATION_DURING_ACTION_POTENTIAL	Details ...	28	-0.569453	-1.77424	0.00579151	0.271546	0.829	7516	tags=39%, list=14%, signal=45%
GO_MHC_CLASS_II_BIOSYNTHETIC_PROCESS	GO_MHC_CLASS_II_BIOSYNTHETIC_PROCESS	Details ...	16	-0.658976	-1.77327	0.0127389	0.268216	0.83	4999	tags=50%, list=9%, signal=55%
GO_NEGATIVE_REGULATION_OF_OSTEOCLAST_DIFFERENTIATION	GO_NEGATIVE_REGULATION_OF_OSTEOCLAST_DIFFERENTIATION	Details ...	29	-0.570512	-1.77189	0.0230608	0.266296	0.833	8875	tags=45%, list=16%, signal=53%
GO_REGULATION_OF_INFLAMMATORY_RESPONSE_TO_ANTIGENIC_STIMULUS	GO_REGULATION_OF_INFLAMMATORY_RESPONSE_TO_ANTIGENIC_STIMULUS	Details ...	29	-0.628165	-1.77114	0.032	0.262532	0.833	3188	tags=45%, list=6%, signal=48%
GO_ALPHA_BETA_T_CELL_ACTIVATION	GO_ALPHA_BETA_T_CELL_ACTIVATION	Details ...	145	-0.514121	-1.77022	0.0327198	0.259784	0.834	11835	tags=49%, list=21%, signal=62%
GO_REGULATION_OF_TRIGLYCERIDE_BIOSYNTHETIC_PROCESS	GO_REGULATION_OF_TRIGLYCERIDE_BIOSYNTHETIC_PROCESS	Details ...	21	-0.574974	-1.769	0.00798403	0.257398	0.837	15052	tags=71%, list=27%, signal=98%
GO_LONG_TERM_SYNAPTIC_DEPRESSION	GO_LONG_TERM_SYNAPTIC_DEPRESSION	Details ...	31	-0.534223	-1.76515	0.00826446	0.261129	0.84	17124	tags=61%, list=31%, signal=89%
GO_LONG_TERM_MEMORY	GO_LONG_TERM_MEMORY	Details ...	34	-0.542118	-1.76498	0.00203252	0.256667	0.84	12620	tags=47%, list=23%, signal=61%
GO_LEUKOCYTE_ACTIVATION_INVOLVED_IN_INFLAMMATORY_RESPONSE	GO_LEUKOCYTE_ACTIVATION_INVOLVED_IN_INFLAMMATORY_RESPONSE	Details ...	48	-0.58046	-1.76251	0.0261044	0.257344	0.843	12418	tags=63%, list=22%, signal=81%
GO_CHEMOKINE_BIOSYNTHETIC_PROCESS	GO_CHEMOKINE_BIOSYNTHETIC_PROCESS	Details ...	16	-0.649643	-1.75981	0.0162272	0.258564	0.847	6557	tags=56%, list=12%, signal=64%
GO_REGULATION_OF_PHOSPHOLIPID_METABOLIC_PROCESS	GO_REGULATION_OF_PHOSPHOLIPID_METABOLIC_PROCESS	Details ...	94	-0.446207	-1.75891	0.010101	0.255698	0.847	5690	tags=29%, list=10%, signal=32%
GO_LEUKOCYTE_PROLIFERATION	GO_LEUKOCYTE_PROLIFERATION	Details ...	311	-0.46189	-1.75875	0.0323887	0.251614	0.847	8878	tags=40%, list=16%, signal=47%
GO_POSITIVE_T_CELL_SELECTION	GO_POSITIVE_T_CELL_SELECTION	Details ...	36	-0.622707	-1.75778	0.0317125	0.249155	0.849	7829	tags=53%, list=14%, signal=61%
GO_TYPE_2_IMMUNE_RESPONSE	GO_TYPE_2_IMMUNE_RESPONSE	Details ...	39	-0.514668	-1.75507	0.0131827	0.250768	0.854	5401	tags=28%, list=10%, signal=31%
GO_T_CELL_SELECTION	GO_T_CELL_SELECTION	Details ...	49	-0.592649	-1.75301	0.039749	0.250672	0.854	7829	tags=49%, list=14%, signal=57%
GO_FATTY_ACID_BETA_OXIDATION	GO_FATTY_ACID_BETA_OXIDATION	Details ...	74	-0.494261	-1.75141	0.01	0.249515	0.858	4488	tags=31%, list=8%, signal=34%
GO_ACTIVATION_OF_ADENYLATE_CYCLASE_ACTIVITY	GO_ACTIVATION_OF_ADENYLATE_CYCLASE_ACTIVITY	Details ...	38	-0.532433	-1.75097	0.00809717	0.246296	0.858	7080	tags=45%, list=13%, signal=51%
GO_NEGATIVE_REGULATION_OF_LEUKOCYTE_CELL_CELL_ADHESION	GO_NEGATIVE_REGULATION_OF_LEUKOCYTE_CELL_CELL_ADHESION	Details ...	134	-0.459446	-1.75021	0.0277778	0.244197	0.859	10448	tags=40%, list=19%, signal=49%
GO_POSITIVE_REGULATION_OF_MYOTUBE_DIFFERENTIATION	GO_POSITIVE_REGULATION_OF_MYOTUBE_DIFFERENTIATION	Details ...	35	-0.533562	-1.7489	0.00831601	0.243157	0.861	4740	tags=29%, list=9%, signal=31%
GO_ICOSANOID_BIOSYNTHETIC_PROCESS	GO_ICOSANOID_BIOSYNTHETIC_PROCESS	Details ...	59	-0.477247	-1.74835	0.00785855	0.240499	0.862	7870	tags=39%, list=14%, signal=45%
GO_REGULATION_OF_T_CELL_MEDIATED_IMMUNITY	GO_REGULATION_OF_T_CELL_MEDIATED_IMMUNITY	Details ...	72	-0.52442	-1.74635	0.0318091	0.24094	0.867	4989	tags=35%, list=9%, signal=38%
GO_BICARBONATE_TRANSPORT	GO_BICARBONATE_TRANSPORT	Details ...	43	-0.504016	-1.74489	0.00764818	0.240181	0.869	7769	tags=40%, list=14%, signal=46%
GO_SMOOTH_MUSCLE_CELL_DIFFERENTIATION	GO_SMOOTH_MUSCLE_CELL_DIFFERENTIATION	Details ...	67	-0.492451	-1.74481	0.00821355	0.236873	0.869	11761	tags=51%, list=21%, signal=64%
GO_T_CELL_MEDIATED_IMMUNITY	GO_T_CELL_MEDIATED_IMMUNITY	Details ...	103	-0.486981	-1.74461	0.0332681	0.23387	0.869	6019	tags=33%, list=11%, signal=37%
GO_REGULATION_OF_MYOBLAST_FUSION	GO_REGULATION_OF_MYOBLAST_FUSION	Details ...	22	-0.60483	-1.74421	0.0230126	0.231172	0.871	6073	tags=36%, list=11%, signal=41%
GO_CILIUM_MOVEMENT	GO_CILIUM_MOVEMENT	Details ...	151	-0.551861	-1.74383	0.0585938	0.228431	0.871	8943	tags=50%, list=16%, signal=60%
GO_MACROPHAGE_ACTIVATION	GO_MACROPHAGE_ACTIVATION	Details ...	98	-0.506719	-1.74374	0.0286885	0.225506	0.871	7820	tags=41%, list=14%, signal=47%
GO_SPECIFICATION_OF_SYMMETRY	GO_SPECIFICATION_OF_SYMMETRY	Details ...	135	-0.464277	-1.74317	0.0213592	0.223412	0.871	8137	tags=38%, list=15%, signal=44%
GO_REGULATION_OF_ALPHA_BETA_T_CELL_ACTIVATION	GO_REGULATION_OF_ALPHA_BETA_T_CELL_ACTIVATION	Details ...	96	-0.517162	-1.74151	0.0364372	0.223504	0.872	11685	tags=49%, list=21%, signal=62%
GO_REGULATION_OF_B_CELL_PROLIFERATION	GO_REGULATION_OF_B_CELL_PROLIFERATION	Details ...	62	-0.533337	-1.74139	0.0377734	0.220737	0.873	7460	tags=50%, list=13%, signal=58%
GO_NEGATIVE_REGULATION_OF_OXIDOREDUCTASE_ACTIVITY	GO_NEGATIVE_REGULATION_OF_OXIDOREDUCTASE_ACTIVITY	Details ...	39	-0.494711	-1.74063	0.00606061	0.219278	0.873	13075	tags=46%, list=24%, signal=60%
GO_POSITIVE_REGULATION_OF_CYTOKINE_BIOSYNTHETIC_PROCESS	GO_POSITIVE_REGULATION_OF_CYTOKINE_BIOSYNTHETIC_PROCESS	Details ...	37	-0.578457	-1.74056	0.0262626	0.216586	0.873	8401	tags=54%, list=15%, signal=64%
GO_NEGATIVE_REGULATION_OF_SMOOTH_MUSCLE_CELL_DIFFERENTIATION	GO_NEGATIVE_REGULATION_OF_SMOOTH_MUSCLE_CELL_DIFFERENTIATION	Details ...	22	-0.578828	-1.73672	0.00431035	0.220916	0.874	6931	tags=50%, list=13%, signal=57%
GO_B_CELL_RECEPTOR_SIGNALING_PATHWAY	GO_B_CELL_RECEPTOR_SIGNALING_PATHWAY	Details ...	121	-0.636564	-1.73653	0.0497018	0.21841	0.874	13882	tags=74%, list=25%, signal=99%
GO_REGULATION_OF_LIPOPROTEIN_PARTICLE_CLEARANCE	GO_REGULATION_OF_LIPOPROTEIN_PARTICLE_CLEARANCE	Details ...	29	-0.501929	-1.73636	0.0040404	0.215981	0.874	8773	tags=45%, list=16%, signal=53%
GO_NEGATIVE_REGULATION_OF_INTERLEUKIN_8_PRODUCTION	GO_NEGATIVE_REGULATION_OF_INTERLEUKIN_8_PRODUCTION	Details ...	35	-0.512535	-1.73456	0.00829876	0.216218	0.877	12673	tags=40%, list=23%, signal=52%
GO_POTASSIUM_ION_EXPORT_ACROSS_PLASMA_MEMBRANE	GO_POTASSIUM_ION_EXPORT_ACROSS_PLASMA_MEMBRANE	Details ...	18	-0.621643	-1.73401	0.0134875	0.214501	0.878	11532	tags=56%, list=21%, signal=70%
GO_NEGATIVE_REGULATION_OF_IMMUNE_EFFECTOR_PROCESS	GO_NEGATIVE_REGULATION_OF_IMMUNE_EFFECTOR_PROCESS	Details ...	123	-0.463395	-1.73389	0.0178926	0.212128	0.878	6557	tags=33%, list=12%, signal=38%
GO_REGULATION_OF_B_CELL_MEDIATED_IMMUNITY	GO_REGULATION_OF_B_CELL_MEDIATED_IMMUNITY	Details ...	56	-0.491774	-1.73267	0.0183299	0.211544	0.879	6557	tags=41%, list=12%, signal=47%
GO_MOTILE_CILIUM_ASSEMBLY	GO_MOTILE_CILIUM_ASSEMBLY	Details ...	23	-0.684684	-1.73185	0.0396975	0.210338	0.88	7295	tags=52%, list=13%, signal=60%
GO_REGULATION_OF_LIPOPOLYSACCHARIDE_MEDIATED_SIGNALING_PATHWAY	GO_REGULATION_OF_LIPOPOLYSACCHARIDE_MEDIATED_SIGNALING_PATHWAY	Details ...	26	-0.543964	-1.72963	0.0162272	0.211335	0.881	13814	tags=54%, list=25%, signal=72%
GO_BILE_ACID_BIOSYNTHETIC_PROCESS	GO_BILE_ACID_BIOSYNTHETIC_PROCESS	Details ...	37	-0.492712	-1.72934	0.00804829	0.20942	0.882	9067	tags=35%, list=16%, signal=42%
GO_POSITIVE_REGULATION_OF_CHEMOKINE_PRODUCTION	GO_POSITIVE_REGULATION_OF_CHEMOKINE_PRODUCTION	Details ...	59	-0.504552	-1.72828	0.0242424	0.208459	0.882	6870	tags=42%, list=12%, signal=48%
GO_INTERLEUKIN_10_PRODUCTION	GO_INTERLEUKIN_10_PRODUCTION	Details ...	61	-0.523852	-1.72805	0.032	0.206481	0.882	8293	tags=48%, list=15%, signal=56%
GO_POSITIVE_REGULATION_OF_EPITHELIAL_CELL_APOPTOTIC_PROCESS	GO_POSITIVE_REGULATION_OF_EPITHELIAL_CELL_APOPTOTIC_PROCESS	Details ...	39	-0.493019	-1.72724	0.0152091	0.205435	0.883	10530	tags=33%, list=19%, signal=41%
GO_REGULATION_OF_LEUKOCYTE_PROLIFERATION	GO_REGULATION_OF_LEUKOCYTE_PROLIFERATION	Details ...	238	-0.470809	-1.72478	0.0392927	0.207132	0.886	8597	tags=40%, list=16%, signal=48%
GO_VASCULAR_ASSOCIATED_SMOOTH_MUSCLE_CELL_DIFFERENTIATION	GO_VASCULAR_ASSOCIATED_SMOOTH_MUSCLE_CELL_DIFFERENTIATION	Details ...	35	-0.525571	-1.7242	0.0185567	0.205753	0.887	7777	tags=43%, list=14%, signal=50%
GO_MEMBRANE_REPOLARIZATION	GO_MEMBRANE_REPOLARIZATION	Details ...	46	-0.502766	-1.72052	0.00965251	0.209561	0.889	7516	tags=37%, list=14%, signal=43%
GO_CD4_POSITIVE_ALPHA_BETA_T_CELL_ACTIVATION	GO_CD4_POSITIVE_ALPHA_BETA_T_CELL_ACTIVATION	Details ...	96	-0.488501	-1.7194	0.0307377	0.209032	0.89	11835	tags=46%, list=21%, signal=58%
GO_REGULATION_OF_TYPE_2_IMMUNE_RESPONSE	GO_REGULATION_OF_TYPE_2_IMMUNE_RESPONSE	Details ...	31	-0.541445	-1.7183	0.015444	0.208528	0.89	5401	tags=29%, list=10%, signal=32%
GO_TUMOR_NECROSIS_FACTOR_SUPERFAMILY_CYTOKINE_PRODUCTION	GO_TUMOR_NECROSIS_FACTOR_SUPERFAMILY_CYTOKINE_PRODUCTION	Details ...	179	-0.438706	-1.71587	0.026749	0.209934	0.892	8682	tags=35%, list=16%, signal=42%
GO_REGULATION_OF_PHOSPHATIDYLINOSITOL_3_KINASE_SIGNALING	GO_REGULATION_OF_PHOSPHATIDYLINOSITOL_3_KINASE_SIGNALING	Details ...	124	-0.44763	-1.7147	0.0222672	0.209668	0.893	7055	tags=31%, list=13%, signal=36%
GO_CYCLIC_NUCLEOTIDE_BIOSYNTHETIC_PROCESS	GO_CYCLIC_NUCLEOTIDE_BIOSYNTHETIC_PROCESS	Details ...	22	-0.577766	-1.71215	0.00787402	0.211831	0.897	9400	tags=50%, list=17%, signal=60%
GO_NEGATIVE_REGULATION_OF_INTERLEUKIN_12_PRODUCTION	GO_NEGATIVE_REGULATION_OF_INTERLEUKIN_12_PRODUCTION	Details ...	16	-0.724744	-1.71052	0.0402542	0.212297	0.899	8293	tags=69%, list=15%, signal=81%
GO_POSITIVE_REGULATION_OF_LEUKOCYTE_DIFFERENTIATION	GO_POSITIVE_REGULATION_OF_LEUKOCYTE_DIFFERENTIATION	Details ...	158	-0.465001	-1.71044	0.0257426	0.210324	0.899	9590	tags=39%, list=17%, signal=47%
GO_NEGATIVE_REGULATION_OF_LEUKOCYTE_PROLIFERATION	GO_NEGATIVE_REGULATION_OF_LEUKOCYTE_PROLIFERATION	Details ...	85	-0.499318	-1.71016	0.0379242	0.208687	0.899	10409	tags=47%, list=19%, signal=58%
GO_MATURE_B_CELL_DIFFERENTIATION_INVOLVED_IN_IMMUNE_RESPONSE	GO_MATURE_B_CELL_DIFFERENTIATION_INVOLVED_IN_IMMUNE_RESPONSE	Details ...	22	-0.628467	-1.70995	0.0240964	0.207037	0.899	7253	tags=45%, list=13%, signal=52%
GO_REGULATION_OF_ANTIGEN_RECEPTOR_MEDIATED_SIGNALING_PATHWAY	GO_REGULATION_OF_ANTIGEN_RECEPTOR_MEDIATED_SIGNALING_PATHWAY	Details ...	66	-0.557872	-1.70832	0.0464135	0.207393	0.899	10520	tags=58%, list=19%, signal=71%
GO_REGULATION_OF_OSTEOCLAST_DIFFERENTIATION	GO_REGULATION_OF_OSTEOCLAST_DIFFERENTIATION	Details ...	67	-0.469292	-1.70768	0.0241449	0.206437	0.9	8875	tags=37%, list=16%, signal=44%
GO_LYMPHOCYTE_DIFFERENTIATION	GO_LYMPHOCYTE_DIFFERENTIATION	Details ...	367	-0.443248	-1.70558	0.0355649	0.20767	0.9	10782	tags=40%, list=20%, signal=50%
GO_NEGATIVE_REGULATION_OF_VASCULAR_ASSOCIATED_SMOOTH_MUSCLE_CELL_PROLIFERATION	GO_NEGATIVE_REGULATION_OF_VASCULAR_ASSOCIATED_SMOOTH_MUSCLE_CELL_PROLIFERATION	Details ...	29	-0.516673	-1.70371	0.016632	0.208572	0.901	8567	tags=38%, list=16%, signal=45%
GO_NEGATIVE_REGULATION_OF_IMMUNE_RESPONSE	GO_NEGATIVE_REGULATION_OF_IMMUNE_RESPONSE	Details ...	154	-0.452422	-1.70359	0.0297619	0.206826	0.901	6557	tags=29%, list=12%, signal=33%
GO_NEGATIVE_REGULATION_OF_INTERLEUKIN_1_PRODUCTION	GO_NEGATIVE_REGULATION_OF_INTERLEUKIN_1_PRODUCTION	Details ...	44	-0.497446	-1.70256	0.0192308	0.206312	0.902	3740	tags=25%, list=7%, signal=27%
GO_MEMBRANE_REPOLARIZATION_DURING_VENTRICULAR_CARDIAC_MUSCLE_CELL_ACTION_POTENTIAL	GO_MEMBRANE_REPOLARIZATION_DURING_VENTRICULAR_CARDIAC_MUSCLE_CELL_ACTION_POTENTIAL	Details ...	16	-0.632342	-1.7012	0.0163934	0.20653	0.905	11632	tags=56%, list=21%, signal=71%
GO_REGULATION_OF_EPITHELIAL_CELL_APOPTOTIC_PROCESS	GO_REGULATION_OF_EPITHELIAL_CELL_APOPTOTIC_PROCESS	Details ...	91	-0.433891	-1.70075	0	0.205357	0.907	7820	tags=33%, list=14%, signal=38%
GO_PRODUCTION_OF_MOLECULAR_MEDIATOR_INVOLVED_IN_INFLAMMATORY_RESPONSE	GO_PRODUCTION_OF_MOLECULAR_MEDIATOR_INVOLVED_IN_INFLAMMATORY_RESPONSE	Details ...	86	-0.466013	-1.7002	0.0187891	0.204384	0.907	10646	tags=41%, list=19%, signal=50%
GO_MEMBRANE_DEPOLARIZATION_DURING_CARDIAC_MUSCLE_CELL_ACTION_POTENTIAL	GO_MEMBRANE_DEPOLARIZATION_DURING_CARDIAC_MUSCLE_CELL_ACTION_POTENTIAL	Details ...	23	-0.544357	-1.69896	0.0261044	0.204333	0.909	6360	tags=35%, list=12%, signal=39%
GO_NEGATIVE_REGULATION_OF_ANTIGEN_RECEPTOR_MEDIATED_SIGNALING_PATHWAY	GO_NEGATIVE_REGULATION_OF_ANTIGEN_RECEPTOR_MEDIATED_SIGNALING_PATHWAY	Details ...	30	-0.599263	-1.69781	0.048583	0.204018	0.91	10520	tags=57%, list=19%, signal=70%
GO_HEAT_GENERATION	GO_HEAT_GENERATION	Details ...	17	-0.584373	-1.69765	0.0175097	0.202518	0.91	6557	tags=47%, list=12%, signal=53%
GO_REGULATION_OF_LEUKOCYTE_MEDIATED_CYTOTOXICITY	GO_REGULATION_OF_LEUKOCYTE_MEDIATED_CYTOTOXICITY	Details ...	74	-0.551146	-1.69608	0.0476191	0.203045	0.913	7589	tags=46%, list=14%, signal=53%
GO_POSITIVE_REGULATION_OF_VASCULAR_ENDOTHELIAL_CELL_PROLIFERATION	GO_POSITIVE_REGULATION_OF_VASCULAR_ENDOTHELIAL_CELL_PROLIFERATION	Details ...	23	-0.520714	-1.69517	0.00788955	0.202484	0.914	7700	tags=35%, list=14%, signal=40%
GO_REGULATION_OF_FEEDING_BEHAVIOR	GO_REGULATION_OF_FEEDING_BEHAVIOR	Details ...	25	-0.529554	-1.69421	0.00594059	0.202091	0.915	10460	tags=40%, list=19%, signal=49%
GO_PHOTOPERIODISM	GO_PHOTOPERIODISM	Details ...	32	-0.481266	-1.69268	0.00416667	0.202805	0.917	6025	tags=34%, list=11%, signal=39%
GO_REGULATION_OF_NMDA_RECEPTOR_ACTIVITY	GO_REGULATION_OF_NMDA_RECEPTOR_ACTIVITY	Details ...	36	-0.495922	-1.69135	0.012024	0.203061	0.919	6469	tags=31%, list=12%, signal=35%
GO_ALPHA_BETA_T_CELL_DIFFERENTIATION	GO_ALPHA_BETA_T_CELL_DIFFERENTIATION	Details ...	105	-0.491498	-1.68977	0.0393375	0.20376	0.92	11387	tags=45%, list=21%, signal=56%
GO_ACTIVATION_OF_PHOSPHOLIPASE_C_ACTIVITY	GO_ACTIVATION_OF_PHOSPHOLIPASE_C_ACTIVITY	Details ...	34	-0.52394	-1.68934	0.0263692	0.202693	0.921	8813	tags=47%, list=16%, signal=56%
GO_SYNCYTIUM_FORMATION	GO_SYNCYTIUM_FORMATION	Details ...	60	-0.459873	-1.689	0.01222	0.201445	0.923	6073	tags=32%, list=11%, signal=36%
GO_INFLAMMATORY_RESPONSE_TO_ANTIGENIC_STIMULUS	GO_INFLAMMATORY_RESPONSE_TO_ANTIGENIC_STIMULUS	Details ...	60	-0.501346	-1.68825	0.0298211	0.201071	0.923	8039	tags=38%, list=15%, signal=45%
GO_POSITIVE_REGULATION_OF_PHAGOCYTOSIS	GO_POSITIVE_REGULATION_OF_PHAGOCYTOSIS	Details ...	66	-0.525793	-1.68769	0.040568	0.200199	0.923	10061	tags=50%, list=18%, signal=61%
GO_CALCIUM_MEDIATED_SIGNALING	GO_CALCIUM_MEDIATED_SIGNALING	Details ...	219	-0.416816	-1.68761	0.014	0.198722	0.923	11047	tags=40%, list=20%, signal=49%
GO_NEGATIVE_REGULATION_OF_B_CELL_ACTIVATION	GO_NEGATIVE_REGULATION_OF_B_CELL_ACTIVATION	Details ...	32	-0.552053	-1.68743	0.0510204	0.197371	0.923	5651	tags=47%, list=10%, signal=52%
GO_T_CELL_DIFFERENTIATION	GO_T_CELL_DIFFERENTIATION	Details ...	252	-0.445825	-1.68641	0.0390144	0.19724	0.925	10453	tags=40%, list=19%, signal=49%
GO_PHOSPHATE_ION_TRANSPORT	GO_PHOSPHATE_ION_TRANSPORT	Details ...	27	-0.50455	-1.68612	0.012	0.196192	0.925	2862	tags=26%, list=5%, signal=27%
GO_REGULATION_OF_MACROPHAGE_ACTIVATION	GO_REGULATION_OF_MACROPHAGE_ACTIVATION	Details ...	56	-0.486377	-1.68348	0.0345528	0.198306	0.925	7460	tags=38%, list=13%, signal=43%
GO_T_CELL_ACTIVATION_INVOLVED_IN_IMMUNE_RESPONSE	GO_T_CELL_ACTIVATION_INVOLVED_IN_IMMUNE_RESPONSE	Details ...	108	-0.47351	-1.68202	0.0433884	0.198715	0.925	10486	tags=40%, list=19%, signal=49%
GO_MACROPHAGE_MIGRATION	GO_MACROPHAGE_MIGRATION	Details ...	53	-0.524638	-1.67695	0.0458167	0.204603	0.929	8149	tags=40%, list=15%, signal=46%
GO_REGULATION_OF_MAST_CELL_ACTIVATION_INVOLVED_IN_IMMUNE_RESPONSE	GO_REGULATION_OF_MAST_CELL_ACTIVATION_INVOLVED_IN_IMMUNE_RESPONSE	Details ...	33	-0.535306	-1.67664	0.0460653	0.203536	0.929	9188	tags=48%, list=17%, signal=58%
GO_VACUOLAR_ACIDIFICATION	GO_VACUOLAR_ACIDIFICATION	Details ...	23	-0.569582	-1.67655	0.0359168	0.202122	0.929	8854	tags=52%, list=16%, signal=62%
GO_NEGATIVE_REGULATION_OF_LIPOPROTEIN_PARTICLE_CLEARANCE	GO_NEGATIVE_REGULATION_OF_LIPOPROTEIN_PARTICLE_CLEARANCE	Details ...	16	-0.583363	-1.67105	0.008	0.208466	0.935	8567	tags=50%, list=16%, signal=59%
GO_REGULATION_OF_MYELOID_LEUKOCYTE_MEDIATED_IMMUNITY	GO_REGULATION_OF_MYELOID_LEUKOCYTE_MEDIATED_IMMUNITY	Details ...	58	-0.508371	-1.67038	0.0544747	0.207788	0.935	9188	tags=48%, list=17%, signal=58%
GO_VASCULAR_ENDOTHELIAL_CELL_PROLIFERATION	GO_VASCULAR_ENDOTHELIAL_CELL_PROLIFERATION	Details ...	41	-0.457588	-1.67002	0.00613497	0.206766	0.935	3838	tags=22%, list=7%, signal=24%
GO_REGULATION_OF_T_CELL_CYTOKINE_PRODUCTION	GO_REGULATION_OF_T_CELL_CYTOKINE_PRODUCTION	Details ...	32	-0.545824	-1.66833	0.0330097	0.207905	0.936	12378	tags=38%, list=22%, signal=48%
GO_COMPLEMENT_ACTIVATION	GO_COMPLEMENT_ACTIVATION	Details ...	167	-0.595505	-1.66665	0.0682731	0.20889	0.939	14146	tags=68%, list=26%, signal=91%
GO_REGULATION_OF_GLIAL_CELL_MIGRATION	GO_REGULATION_OF_GLIAL_CELL_MIGRATION	Details ...	18	-0.632054	-1.66656	0.0379242	0.207504	0.939	8149	tags=50%, list=15%, signal=59%
GO_REGULATION_OF_CELL_CELL_ADHESION_MEDIATED_BY_CADHERIN	GO_REGULATION_OF_CELL_CELL_ADHESION_MEDIATED_BY_CADHERIN	Details ...	21	-0.536535	-1.66586	0.0221774	0.207102	0.939	3866	tags=33%, list=7%, signal=36%
GO_COMPLEMENT_ACTIVATION_ALTERNATIVE_PATHWAY	GO_COMPLEMENT_ACTIVATION_ALTERNATIVE_PATHWAY	Details ...	17	-0.64685	-1.66483	0.0350515	0.207015	0.939	11884	tags=59%, list=22%, signal=75%
GO_CILIUM_OR_FLAGELLUM_DEPENDENT_CELL_MOTILITY	GO_CILIUM_OR_FLAGELLUM_DEPENDENT_CELL_MOTILITY	Details ...	118	-0.50209	-1.66419	0.0574257	0.206406	0.939	11067	tags=50%, list=20%, signal=62%
GO_INTERLEUKIN_6_PRODUCTION	GO_INTERLEUKIN_6_PRODUCTION	Details ...	158	-0.445809	-1.66411	0.0309278	0.205115	0.939	6870	tags=30%, list=12%, signal=35%
GO_NEUROINFLAMMATORY_RESPONSE	GO_NEUROINFLAMMATORY_RESPONSE	Details ...	74	-0.493078	-1.66329	0.0386965	0.204662	0.94	7820	tags=41%, list=14%, signal=47%
GO_REGULATION_OF_FATTY_ACID_BETA_OXIDATION	GO_REGULATION_OF_FATTY_ACID_BETA_OXIDATION	Details ...	20	-0.542933	-1.66223	0.0207039	0.204709	0.941	2543	tags=30%, list=5%, signal=31%
GO_MATURE_B_CELL_DIFFERENTIATION	GO_MATURE_B_CELL_DIFFERENTIATION	Details ...	28	-0.613128	-1.66023	0.0424242	0.206274	0.943	7379	tags=46%, list=13%, signal=54%
GO_POSITIVE_REGULATION_OF_MAST_CELL_ACTIVATION_INVOLVED_IN_IMMUNE_RESPONSE	GO_POSITIVE_REGULATION_OF_MAST_CELL_ACTIVATION_INVOLVED_IN_IMMUNE_RESPONSE	Details ...	16	-0.590693	-1.657	0.0230769	0.209645	0.945	7535	tags=50%, list=14%, signal=58%
GO_CD4_POSITIVE_ALPHA_BETA_T_CELL_DIFFERENTIATION	GO_CD4_POSITIVE_ALPHA_BETA_T_CELL_DIFFERENTIATION	Details ...	77	-0.492773	-1.65694	0.0442656	0.208297	0.945	11835	tags=45%, list=21%, signal=58%
GO_NEGATIVE_REGULATION_OF_T_CELL_MEDIATED_IMMUNITY	GO_NEGATIVE_REGULATION_OF_T_CELL_MEDIATED_IMMUNITY	Details ...	19	-0.593297	-1.65641	0.0412574	0.207687	0.945	4989	tags=37%, list=9%, signal=40%
GO_RESPIRATORY_GASEOUS_EXCHANGE_BY_RESPIRATORY_SYSTEM	GO_RESPIRATORY_GASEOUS_EXCHANGE_BY_RESPIRATORY_SYSTEM	Details ...	66	-0.417945	-1.65598	0.00795229	0.206915	0.946	5552	tags=24%, list=10%, signal=27%
GO_REGULATION_OF_CD4_POSITIVE_ALPHA_BETA_T_CELL_ACTIVATION	GO_REGULATION_OF_CD4_POSITIVE_ALPHA_BETA_T_CELL_ACTIVATION	Details ...	62	-0.486608	-1.65576	0.0382294	0.205836	0.946	11685	tags=45%, list=21%, signal=57%
GO_CYTOKINE_METABOLIC_PROCESS	GO_CYTOKINE_METABOLIC_PROCESS	Details ...	72	-0.48599	-1.65332	0.026694	0.207935	0.947	8682	tags=47%, list=16%, signal=56%
GO_LIPID_OXIDATION	GO_LIPID_OXIDATION	Details ...	111	-0.433051	-1.65269	0.0201207	0.207474	0.947	9024	tags=36%, list=16%, signal=43%
GO_CHOLESTEROL_EFFLUX	GO_CHOLESTEROL_EFFLUX	Details ...	60	-0.463164	-1.65243	0.0264228	0.206474	0.947	10303	tags=40%, list=19%, signal=49%
GO_CYTOKINE_PRODUCTION_INVOLVED_IN_INFLAMMATORY_RESPONSE	GO_CYTOKINE_PRODUCTION_INVOLVED_IN_INFLAMMATORY_RESPONSE	Details ...	63	-0.475682	-1.65191	0.0280172	0.205945	0.947	10392	tags=41%, list=19%, signal=51%
GO_NEGATIVE_REGULATION_OF_INTERLEUKIN_1_BETA_PRODUCTION	GO_NEGATIVE_REGULATION_OF_INTERLEUKIN_1_BETA_PRODUCTION	Details ...	38	-0.500487	-1.65147	0.025641	0.205313	0.947	3740	tags=24%, list=7%, signal=25%
GO_REGULATION_OF_MAST_CELL_ACTIVATION	GO_REGULATION_OF_MAST_CELL_ACTIVATION	Details ...	44	-0.505221	-1.65101	0.05	0.204652	0.947	9188	tags=50%, list=17%, signal=60%
GO_CD8_POSITIVE_ALPHA_BETA_T_CELL_DIFFERENTIATION	GO_CD8_POSITIVE_ALPHA_BETA_T_CELL_DIFFERENTIATION	Details ...	15	-0.612939	-1.65056	0.0256959	0.203992	0.947	15289	tags=60%, list=28%, signal=83%
GO_DETECTION_OF_BIOTIC_STIMULUS	GO_DETECTION_OF_BIOTIC_STIMULUS	Details ...	36	-0.554454	-1.64682	0.0419162	0.207953	0.951	5468	tags=39%, list=10%, signal=43%
GO_REGULATION_OF_CELL_KILLING	GO_REGULATION_OF_CELL_KILLING	Details ...	91	-0.509763	-1.64493	0.0596708	0.209273	0.953	7589	tags=44%, list=14%, signal=51%
GO_REGULATION_OF_VIRAL_ENTRY_INTO_HOST_CELL	GO_REGULATION_OF_VIRAL_ENTRY_INTO_HOST_CELL	Details ...	38	-0.542095	-1.64477	0.036	0.208275	0.953	7508	tags=42%, list=14%, signal=49%
GO_SODIUM_ION_EXPORT_ACROSS_PLASMA_MEMBRANE	GO_SODIUM_ION_EXPORT_ACROSS_PLASMA_MEMBRANE	Details ...	15	-0.619133	-1.64476	0.0225564	0.207	0.953	7738	tags=53%, list=14%, signal=62%
GO_POSITIVE_REGULATION_OF_B_CELL_PROLIFERATION	GO_POSITIVE_REGULATION_OF_B_CELL_PROLIFERATION	Details ...	41	-0.503168	-1.64467	0.0400802	0.205847	0.953	7460	tags=44%, list=13%, signal=51%
GO_FLUID_TRANSPORT	GO_FLUID_TRANSPORT	Details ...	28	-0.536782	-1.6442	0.0408998	0.205171	0.953	8741	tags=46%, list=16%, signal=55%
GO_NEGATIVE_REGULATION_OF_CYTOKINE_PRODUCTION_INVOLVED_IN_IMMUNE_RESPONSE	GO_NEGATIVE_REGULATION_OF_CYTOKINE_PRODUCTION_INVOLVED_IN_IMMUNE_RESPONSE	Details ...	24	-0.583072	-1.64298	0.034	0.205511	0.954	6557	tags=38%, list=12%, signal=43%
GO_NEGATIVE_REGULATION_OF_T_HELPER_CELL_DIFFERENTIATION	GO_NEGATIVE_REGULATION_OF_T_HELPER_CELL_DIFFERENTIATION	Details ...	17	-0.567108	-1.64195	0.0197239	0.205783	0.954	4989	tags=35%, list=9%, signal=39%
GO_POSITIVE_REGULATION_OF_HEMOPOIESIS	GO_POSITIVE_REGULATION_OF_HEMOPOIESIS	Details ...	203	-0.416142	-1.64141	0.042	0.205239	0.954	9590	tags=36%, list=17%, signal=44%
GO_GLIAL_CELL_ACTIVATION	GO_GLIAL_CELL_ACTIVATION	Details ...	58	-0.511284	-1.64056	0.0406504	0.205239	0.954	12554	tags=59%, list=23%, signal=76%
GO_HEART_FORMATION	GO_HEART_FORMATION	Details ...	30	-0.509135	-1.63979	0.0184426	0.205097	0.955	10849	tags=43%, list=20%, signal=54%
GO_B_CELL_DIFFERENTIATION	GO_B_CELL_DIFFERENTIATION	Details ...	137	-0.442492	-1.63948	0.043659	0.204323	0.955	7386	tags=34%, list=13%, signal=39%
GO_REGULATION_OF_LYMPHOCYTE_APOPTOTIC_PROCESS	GO_REGULATION_OF_LYMPHOCYTE_APOPTOTIC_PROCESS	Details ...	56	-0.474387	-1.63863	0.0313112	0.204473	0.956	6019	tags=38%, list=11%, signal=42%
GO_WATER_TRANSPORT	GO_WATER_TRANSPORT	Details ...	21	-0.574217	-1.63823	0.0408163	0.203799	0.956	8741	tags=52%, list=16%, signal=62%
GO_CELLULAR_EXTRAVASATION	GO_CELLULAR_EXTRAVASATION	Details ...	67	-0.504395	-1.63807	0.0508806	0.202792	0.957	6557	tags=37%, list=12%, signal=42%
GO_RESPONSE_TO_MAGNESIUM_ION	GO_RESPONSE_TO_MAGNESIUM_ION	Details ...	19	-0.549717	-1.6376	0.025	0.202226	0.957	6997	tags=32%, list=13%, signal=36%
GO_REGULATION_OF_LEUKOCYTE_DIFFERENTIATION	GO_REGULATION_OF_LEUKOCYTE_DIFFERENTIATION	Details ...	288	-0.417707	-1.63746	0.0421687	0.20126	0.957	9757	tags=35%, list=18%, signal=42%
GO_CELLULAR_RESPONSE_TO_CALCIUM_ION	GO_CELLULAR_RESPONSE_TO_CALCIUM_ION	Details ...	82	-0.415237	-1.63737	0.0116732	0.200221	0.957	8175	tags=33%, list=15%, signal=39%
GO_NEGATIVE_REGULATION_OF_IMMUNE_SYSTEM_PROCESS	GO_NEGATIVE_REGULATION_OF_IMMUNE_SYSTEM_PROCESS	Details ...	436	-0.393993	-1.63539	0.0360721	0.201625	0.958	10718	tags=36%, list=19%, signal=44%
GO_NEGATIVE_REGULATION_OF_INTERLEUKIN_17_PRODUCTION	GO_NEGATIVE_REGULATION_OF_INTERLEUKIN_17_PRODUCTION	Details ...	21	-0.565761	-1.63445	0.021322	0.201819	0.958	10409	tags=38%, list=19%, signal=47%
GO_PROTEIN_LOCALIZATION_TO_CELL_SURFACE	GO_PROTEIN_LOCALIZATION_TO_CELL_SURFACE	Details ...	66	-0.441646	-1.63316	0.0257937	0.202295	0.959	6557	tags=35%, list=12%, signal=39%
GO_THYMIC_T_CELL_SELECTION	GO_THYMIC_T_CELL_SELECTION	Details ...	22	-0.595497	-1.63313	0.0584677	0.201219	0.959	7829	tags=50%, list=14%, signal=58%
GO_NEGATIVE_REGULATION_OF_LEUKOCYTE_APOPTOTIC_PROCESS	GO_NEGATIVE_REGULATION_OF_LEUKOCYTE_APOPTOTIC_PROCESS	Details ...	49	-0.49243	-1.63183	0.0440882	0.201737	0.959	7535	tags=49%, list=14%, signal=57%
GO_POSITIVE_REGULATION_OF_LEUKOCYTE_PROLIFERATION	GO_POSITIVE_REGULATION_OF_LEUKOCYTE_PROLIFERATION	Details ...	149	-0.461145	-1.63166	0.0511811	0.200913	0.959	7512	tags=38%, list=14%, signal=44%
GO_REGULATION_OF_MEMBRANE_DEPOLARIZATION	GO_REGULATION_OF_MEMBRANE_DEPOLARIZATION	Details ...	48	-0.435644	-1.63046	0.0119048	0.201318	0.959	6939	tags=33%, list=13%, signal=38%
GO_LIPID_MODIFICATION	GO_LIPID_MODIFICATION	Details ...	269	-0.357486	-1.62997	0	0.200917	0.959	9823	tags=30%, list=18%, signal=37%
GO_RESPIRATORY_BURST	GO_RESPIRATORY_BURST	Details ...	37	-0.56032	-1.62959	0.0557692	0.200394	0.96	6532	tags=49%, list=12%, signal=55%
GO_APOPTOTIC_CELL_CLEARANCE	GO_APOPTOTIC_CELL_CLEARANCE	Details ...	51	-0.485187	-1.62944	0.034413	0.199523	0.96	8530	tags=41%, list=15%, signal=49%
GO_HYDROGEN_PEROXIDE_BIOSYNTHETIC_PROCESS	GO_HYDROGEN_PEROXIDE_BIOSYNTHETIC_PROCESS	Details ...	17	-0.607495	-1.6293	0.027833	0.198655	0.96	15975	tags=71%, list=29%, signal=99%
GO_REGULATION_OF_LEUKOCYTE_APOPTOTIC_PROCESS	GO_REGULATION_OF_LEUKOCYTE_APOPTOTIC_PROCESS	Details ...	86	-0.45755	-1.62743	0.0498008	0.199871	0.96	6338	tags=38%, list=11%, signal=43%
GO_T_CELL_PROLIFERATION	GO_T_CELL_PROLIFERATION	Details ...	193	-0.451548	-1.62614	0.0633663	0.200517	0.961	8498	tags=38%, list=15%, signal=45%
GO_REGULATION_OF_LEUKOCYTE_DEGRANULATION	GO_REGULATION_OF_LEUKOCYTE_DEGRANULATION	Details ...	47	-0.519092	-1.62375	0.0591603	0.202703	0.963	9188	tags=45%, list=17%, signal=54%
GO_HEMATOPOIETIC_STEM_CELL_PROLIFERATION	GO_HEMATOPOIETIC_STEM_CELL_PROLIFERATION	Details ...	26	-0.500153	-1.62135	0.026	0.205028	0.964	6931	tags=38%, list=13%, signal=44%
GO_ADAPTIVE_IMMUNE_RESPONSE_BASED_ON_SOMATIC_RECOMBINATION_OF_IMMUNE_RECEPTORS_BUILT_FROM_IMMUNOGLOBULIN_SUPERFAMILY_DOMAINS	GO_ADAPTIVE_IMMUNE_RESPONSE_BASED_ON_SOMATIC_RECOMBINATION_OF_IMMUNE_RECEPTORS_BUILT_FROM_IMMUNOGLOBULIN_SUPERFAMILY_DOMAINS	Details ...	357	-0.482059	-1.62014	0.0800821	0.205676	0.964	12504	tags=54%, list=23%, signal=69%
GO_POSITIVE_REGULATION_OF_ALPHA_BETA_T_CELL_ACTIVATION	GO_POSITIVE_REGULATION_OF_ALPHA_BETA_T_CELL_ACTIVATION	Details ...	62	-0.511895	-1.62012	0.0643154	0.20462	0.964	11685	tags=50%, list=21%, signal=63%
GO_NEGATIVE_REGULATION_OF_CD4_POSITIVE_ALPHA_BETA_T_CELL_DIFFERENTIATION	GO_NEGATIVE_REGULATION_OF_CD4_POSITIVE_ALPHA_BETA_T_CELL_DIFFERENTIATION	Details ...	21	-0.537041	-1.62003	0.0314961	0.203669	0.964	11387	tags=48%, list=21%, signal=60%
GO_INTERLEUKIN_12_PRODUCTION	GO_INTERLEUKIN_12_PRODUCTION	Details ...	56	-0.526708	-1.61967	0.0618557	0.203037	0.964	8293	tags=45%, list=15%, signal=52%
GO_POSITIVE_REGULATION_OF_TRIGLYCERIDE_METABOLIC_PROCESS	GO_POSITIVE_REGULATION_OF_TRIGLYCERIDE_METABOLIC_PROCESS	Details ...	22	-0.570692	-1.61848	0.0480167	0.203614	0.964	6812	tags=41%, list=12%, signal=47%
GO_T_CELL_DIFFERENTIATION_INVOLVED_IN_IMMUNE_RESPONSE	GO_T_CELL_DIFFERENTIATION_INVOLVED_IN_IMMUNE_RESPONSE	Details ...	70	-0.48102	-1.61782	0.0424242	0.203457	0.964	12378	tags=46%, list=22%, signal=59%
GO_POSITIVE_REGULATION_OF_RECEPTOR_INTERNALIZATION	GO_POSITIVE_REGULATION_OF_RECEPTOR_INTERNALIZATION	Details ...	25	-0.495945	-1.61761	0.0314342	0.202638	0.964	6898	tags=32%, list=12%, signal=37%
GO_POSITIVE_REGULATION_OF_ENDOTHELIAL_CELL_APOPTOTIC_PROCESS	GO_POSITIVE_REGULATION_OF_ENDOTHELIAL_CELL_APOPTOTIC_PROCESS	Details ...	24	-0.547955	-1.61676	0.0325866	0.202741	0.965	10530	tags=33%, list=19%, signal=41%
GO_MYOBLAST_FUSION	GO_MYOBLAST_FUSION	Details ...	45	-0.451297	-1.61276	0.00833333	0.207153	0.969	10772	tags=36%, list=19%, signal=44%
GO_REGULATION_OF_NEUROINFLAMMATORY_RESPONSE	GO_REGULATION_OF_NEUROINFLAMMATORY_RESPONSE	Details ...	40	-0.495248	-1.61268	0.0480962	0.206217	0.969	7325	tags=33%, list=13%, signal=37%
GO_GRANULOCYTE_DIFFERENTIATION	GO_GRANULOCYTE_DIFFERENTIATION	Details ...	34	-0.475364	-1.61159	0.0291262	0.206781	0.969	10543	tags=38%, list=19%, signal=47%
GO_POSITIVE_REGULATION_OF_LYMPHOCYTE_DIFFERENTIATION	GO_POSITIVE_REGULATION_OF_LYMPHOCYTE_DIFFERENTIATION	Details ...	104	-0.46149	-1.61143	0.0591837	0.20595	0.969	9590	tags=39%, list=17%, signal=48%
GO_NEGATIVE_REGULATION_OF_TORC1_SIGNALING	GO_NEGATIVE_REGULATION_OF_TORC1_SIGNALING	Details ...	16	-0.561064	-1.61098	0.0255319	0.205646	0.972	7537	tags=44%, list=14%, signal=51%
GO_T_CELL_ACTIVATION	GO_T_CELL_ACTIVATION	Details ...	480	-0.413439	-1.61094	0.0582329	0.204698	0.972	10520	tags=39%, list=19%, signal=48%
GO_SYNAPTIC_VESICLE_PRIMING	GO_SYNAPTIC_VESICLE_PRIMING	Details ...	20	-0.559297	-1.60999	0.0535714	0.204995	0.972	9897	tags=45%, list=18%, signal=55%
GO_POSITIVE_REGULATION_OF_COLD_INDUCED_THERMOGENESIS	GO_POSITIVE_REGULATION_OF_COLD_INDUCED_THERMOGENESIS	Details ...	97	-0.394394	-1.60974	0.0160643	0.204335	0.972	7820	tags=33%, list=14%, signal=38%
GO_ICOSANOID_METABOLIC_PROCESS	GO_ICOSANOID_METABOLIC_PROCESS	Details ...	122	-0.418226	-1.60878	0.00583658	0.204633	0.972	7870	tags=32%, list=14%, signal=37%
GO_NEUROMUSCULAR_SYNAPTIC_TRANSMISSION	GO_NEUROMUSCULAR_SYNAPTIC_TRANSMISSION	Details ...	23	-0.530059	-1.60784	0.0217822	0.204899	0.972	9897	tags=43%, list=18%, signal=53%
GO_NEGATIVE_REGULATION_OF_INFLAMMATORY_RESPONSE	GO_NEGATIVE_REGULATION_OF_INFLAMMATORY_RESPONSE	Details ...	179	-0.392373	-1.60779	0.0263692	0.203976	0.972	10542	tags=34%, list=19%, signal=42%
GO_POSITIVE_REGULATION_OF_MACROPHAGE_DERIVED_FOAM_CELL_DIFFERENTIATION	GO_POSITIVE_REGULATION_OF_MACROPHAGE_DERIVED_FOAM_CELL_DIFFERENTIATION	Details ...	19	-0.566026	-1.606	0.0269151	0.205406	0.975	12729	tags=53%, list=23%, signal=68%
GO_NEGATIVE_REGULATION_OF_CELL_CELL_ADHESION	GO_NEGATIVE_REGULATION_OF_CELL_CELL_ADHESION	Details ...	188	-0.395202	-1.60509	0.0338645	0.205614	0.975	10448	tags=36%, list=19%, signal=44%
GO_POSITIVE_REGULATION_OF_TYPE_2_IMMUNE_RESPONSE	GO_POSITIVE_REGULATION_OF_TYPE_2_IMMUNE_RESPONSE	Details ...	16	-0.622193	-1.60466	0.0398406	0.205234	0.975	5401	tags=31%, list=10%, signal=35%
GO_LYMPHOCYTE_ACTIVATION_INVOLVED_IN_IMMUNE_RESPONSE	GO_LYMPHOCYTE_ACTIVATION_INVOLVED_IN_IMMUNE_RESPONSE	Details ...	186	-0.423461	-1.60388	0.0453608	0.205411	0.975	7723	tags=33%, list=14%, signal=38%
GO_REGULATION_OF_B_CELL_DIFFERENTIATION	GO_REGULATION_OF_B_CELL_DIFFERENTIATION	Details ...	29	-0.558799	-1.60358	0.0686869	0.204826	0.975	13208	tags=59%, list=24%, signal=77%
GO_POSITIVE_REGULATION_OF_ERK1_AND_ERK2_CASCADE	GO_POSITIVE_REGULATION_OF_ERK1_AND_ERK2_CASCADE	Details ...	206	-0.407271	-1.60328	0.0379242	0.204236	0.975	8296	tags=33%, list=15%, signal=39%
GO_LYSOSOME_LOCALIZATION	GO_LYSOSOME_LOCALIZATION	Details ...	75	-0.446281	-1.6025	0.046	0.204362	0.976	9188	tags=40%, list=17%, signal=48%
GO_NEGATIVE_REGULATION_OF_LEUKOCYTE_MEDIATED_CYTOTOXICITY	GO_NEGATIVE_REGULATION_OF_LEUKOCYTE_MEDIATED_CYTOTOXICITY	Details ...	20	-0.644781	-1.60199	0.0731225	0.204158	0.976	6483	tags=45%, list=12%, signal=51%
GO_POSITIVE_REGULATION_OF_SMOOTH_MUSCLE_CELL_DIFFERENTIATION	GO_POSITIVE_REGULATION_OF_SMOOTH_MUSCLE_CELL_DIFFERENTIATION	Details ...	16	-0.569469	-1.60178	0.0308008	0.203496	0.977	10552	tags=44%, list=19%, signal=54%
GO_LEUKOCYTE_TETHERING_OR_ROLLING	GO_LEUKOCYTE_TETHERING_OR_ROLLING	Details ...	29	-0.555422	-1.59937	0.055336	0.205669	0.978	6557	tags=41%, list=12%, signal=47%
GO_CHEMOKINE_PRODUCTION	GO_CHEMOKINE_PRODUCTION	Details ...	92	-0.429448	-1.59933	0.0454545	0.2048	0.978	6870	tags=35%, list=12%, signal=40%
GO_REGULATION_OF_FATTY_ACID_OXIDATION	GO_REGULATION_OF_FATTY_ACID_OXIDATION	Details ...	32	-0.47923	-1.59873	0.0408163	0.204595	0.978	3540	tags=28%, list=6%, signal=30%
GO_LEUKOCYTE_HOMEOSTASIS	GO_LEUKOCYTE_HOMEOSTASIS	Details ...	86	-0.444303	-1.5985	0.0436508	0.203967	0.978	7535	tags=40%, list=14%, signal=46%
GO_REGULATION_OF_PHOSPHOLIPASE_C_ACTIVITY	GO_REGULATION_OF_PHOSPHOLIPASE_C_ACTIVITY	Details ...	48	-0.471343	-1.59469	0.0501044	0.208041	0.98	7700	tags=35%, list=14%, signal=41%
GO_POSITIVE_REGULATION_OF_HISTONE_DEACETYLATION	GO_POSITIVE_REGULATION_OF_HISTONE_DEACETYLATION	Details ...	17	-0.591037	-1.59441	0.0501044	0.207437	0.98	11071	tags=53%, list=20%, signal=66%
GO_REGULATION_OF_ALPHA_BETA_T_CELL_DIFFERENTIATION	GO_REGULATION_OF_ALPHA_BETA_T_CELL_DIFFERENTIATION	Details ...	63	-0.471003	-1.59414	0.0625	0.206828	0.98	11387	tags=44%, list=21%, signal=56%
GO_REGULATION_OF_LYMPHOCYTE_DIFFERENTIATION	GO_REGULATION_OF_LYMPHOCYTE_DIFFERENTIATION	Details ...	180	-0.429652	-1.594	0.0510204	0.206066	0.98	12917	tags=44%, list=23%, signal=57%
GO_CYCLIC_NUCLEOTIDE_METABOLIC_PROCESS	GO_CYCLIC_NUCLEOTIDE_METABOLIC_PROCESS	Details ...	40	-0.464774	-1.59362	0.0286299	0.205573	0.98	9681	tags=48%, list=18%, signal=58%
GO_CARDIAC_MUSCLE_CELL_MEMBRANE_REPOLARIZATION	GO_CARDIAC_MUSCLE_CELL_MEMBRANE_REPOLARIZATION	Details ...	38	-0.469609	-1.5925	0.0171429	0.206187	0.98	7516	tags=34%, list=14%, signal=40%
GO_PHOSPHOLIPID_CATABOLIC_PROCESS	GO_PHOSPHOLIPID_CATABOLIC_PROCESS	Details ...	49	-0.462354	-1.59249	0.0346232	0.205306	0.98	9801	tags=45%, list=18%, signal=55%
GO_NEGATIVE_REGULATION_OF_NEUROINFLAMMATORY_RESPONSE	GO_NEGATIVE_REGULATION_OF_NEUROINFLAMMATORY_RESPONSE	Details ...	17	-0.573615	-1.59219	0.0578512	0.204829	0.981	13202	tags=59%, list=24%, signal=77%
GO_POSITIVE_REGULATION_OF_TUMOR_NECROSIS_FACTOR_BIOSYNTHETIC_PROCESS	GO_POSITIVE_REGULATION_OF_TUMOR_NECROSIS_FACTOR_BIOSYNTHETIC_PROCESS	Details ...	25	-0.558708	-1.59126	0.0375783	0.205177	0.981	7820	tags=48%, list=14%, signal=56%
GO_RELAXATION_OF_MUSCLE	GO_RELAXATION_OF_MUSCLE	Details ...	31	-0.455062	-1.59086	0.0239411	0.20484	0.982	10919	tags=45%, list=20%, signal=56%
GO_HUMORAL_IMMUNE_RESPONSE_MEDIATED_BY_CIRCULATING_IMMUNOGLOBULIN	GO_HUMORAL_IMMUNE_RESPONSE_MEDIATED_BY_CIRCULATING_IMMUNOGLOBULIN	Details ...	144	-0.595656	-1.59008	0.111984	0.204871	0.983	13352	tags=70%, list=24%, signal=92%
GO_POSITIVE_REGULATION_OF_INTERLEUKIN_10_PRODUCTION	GO_POSITIVE_REGULATION_OF_INTERLEUKIN_10_PRODUCTION	Details ...	38	-0.512141	-1.58911	0.0514851	0.205122	0.983	8293	tags=47%, list=15%, signal=56%
GO_REGULATION_OF_INFLAMMATORY_RESPONSE	GO_REGULATION_OF_INFLAMMATORY_RESPONSE	Details ...	400	-0.375897	-1.5891	0.0302419	0.204293	0.983	7820	tags=28%, list=14%, signal=32%
GO_REGULATION_OF_HUMORAL_IMMUNE_RESPONSE	GO_REGULATION_OF_HUMORAL_IMMUNE_RESPONSE	Details ...	133	-0.55852	-1.58907	0.0946502	0.203473	0.983	13352	tags=63%, list=24%, signal=83%
GO_LYMPHOCYTE_HOMEOSTASIS	GO_LYMPHOCYTE_HOMEOSTASIS	Details ...	62	-0.454721	-1.58872	0.0535714	0.203119	0.983	7173	tags=40%, list=13%, signal=46%
GO_HEART_FIELD_SPECIFICATION	GO_HEART_FIELD_SPECIFICATION	Details ...	17	-0.546547	-1.58753	0.0277228	0.203785	0.983	10849	tags=53%, list=20%, signal=66%
GO_REGULATION_OF_T_CELL_ACTIVATION	GO_REGULATION_OF_T_CELL_ACTIVATION	Details ...	329	-0.42379	-1.58643	0.0663984	0.204435	0.984	10520	tags=41%, list=19%, signal=50%
GO_MACROPHAGE_ACTIVATION_INVOLVED_IN_IMMUNE_RESPONSE	GO_MACROPHAGE_ACTIVATION_INVOLVED_IN_IMMUNE_RESPONSE	Details ...	15	-0.632432	-1.58592	0.0727273	0.204273	0.984	6870	tags=47%, list=12%, signal=53%
GO_REGULATION_OF_T_CELL_DIFFERENTIATION	GO_REGULATION_OF_T_CELL_DIFFERENTIATION	Details ...	149	-0.430071	-1.58564	0.0567951	0.203754	0.984	11572	tags=41%, list=21%, signal=52%
GO_POSITIVE_REGULATION_OF_LIPASE_ACTIVITY	GO_POSITIVE_REGULATION_OF_LIPASE_ACTIVITY	Details ...	75	-0.43363	-1.58549	0.0406504	0.203121	0.984	8813	tags=36%, list=16%, signal=43%
GO_ADRENERGIC_RECEPTOR_SIGNALING_PATHWAY	GO_ADRENERGIC_RECEPTOR_SIGNALING_PATHWAY	Details ...	29	-0.480028	-1.58413	0.0273438	0.203972	0.984	6828	tags=34%, list=12%, signal=39%
GO_ANTIBACTERIAL_HUMORAL_RESPONSE	GO_ANTIBACTERIAL_HUMORAL_RESPONSE	Details ...	50	-0.499585	-1.5837	0.0364683	0.203649	0.984	8665	tags=36%, list=16%, signal=43%
GO_POSITIVE_REGULATION_OF_LIPID_KINASE_ACTIVITY	GO_POSITIVE_REGULATION_OF_LIPID_KINASE_ACTIVITY	Details ...	37	-0.514279	-1.58365	0.0564854	0.202883	0.984	6471	tags=32%, list=12%, signal=37%
GO_SECOND_MESSENGER_MEDIATED_SIGNALING	GO_SECOND_MESSENGER_MEDIATED_SIGNALING	Details ...	452	-0.366898	-1.58357	0.015534	0.20219	0.984	9538	tags=32%, list=17%, signal=39%
GO_CGMP_METABOLIC_PROCESS	GO_CGMP_METABOLIC_PROCESS	Details ...	17	-0.550966	-1.58208	0.042471	0.203298	0.984	9681	tags=53%, list=18%, signal=64%
GO_BONE_RESORPTION	GO_BONE_RESORPTION	Details ...	64	-0.463919	-1.58207	0.0506073	0.202494	0.984	7141	tags=34%, list=13%, signal=39%
GO_ENDOTHELIAL_CELL_APOPTOTIC_PROCESS	GO_ENDOTHELIAL_CELL_APOPTOTIC_PROCESS	Details ...	65	-0.43962	-1.5818	0.033543	0.202102	0.984	7700	tags=32%, list=14%, signal=37%
GO_T_CELL_MEDIATED_CYTOTOXICITY	GO_T_CELL_MEDIATED_CYTOTOXICITY	Details ...	43	-0.536234	-1.58164	0.0717132	0.201492	0.984	6019	tags=42%, list=11%, signal=47%
GO_ALPHA_BETA_T_CELL_ACTIVATION_INVOLVED_IN_IMMUNE_RESPONSE	GO_ALPHA_BETA_T_CELL_ACTIVATION_INVOLVED_IN_IMMUNE_RESPONSE	Details ...	62	-0.477066	-1.5801	0.0487805	0.20253	0.984	12378	tags=47%, list=22%, signal=60%
GO_REGULATION_OF_MACROPHAGE_MIGRATION	GO_REGULATION_OF_MACROPHAGE_MIGRATION	Details ...	41	-0.508015	-1.5798	0.0815109	0.202105	0.984	10021	tags=44%, list=18%, signal=54%
GO_POSITIVE_REGULATION_OF_PHOSPHOLIPASE_ACTIVITY	GO_POSITIVE_REGULATION_OF_PHOSPHOLIPASE_ACTIVITY	Details ...	61	-0.442143	-1.57788	0.0422535	0.203673	0.984	8813	tags=38%, list=16%, signal=45%
GO_REGULATION_OF_TORC1_SIGNALING	GO_REGULATION_OF_TORC1_SIGNALING	Details ...	37	-0.466255	-1.57716	0.0359408	0.203792	0.984	7537	tags=32%, list=14%, signal=38%
GO_T_CELL_CYTOKINE_PRODUCTION	GO_T_CELL_CYTOKINE_PRODUCTION	Details ...	43	-0.470589	-1.57648	0.0511811	0.203874	0.985	12378	tags=37%, list=22%, signal=48%
GO_NEGATIVE_REGULATION_OF_PHOSPHATIDYLINOSITOL_3_KINASE_SIGNALING	GO_NEGATIVE_REGULATION_OF_PHOSPHATIDYLINOSITOL_3_KINASE_SIGNALING	Details ...	16	-0.541676	-1.57482	0.0471513	0.205265	0.985	3952	tags=38%, list=7%, signal=40%
GO_REGULATION_OF_VASCULAR_ASSOCIATED_SMOOTH_MUSCLE_CELL_PROLIFERATION	GO_REGULATION_OF_VASCULAR_ASSOCIATED_SMOOTH_MUSCLE_CELL_PROLIFERATION	Details ...	74	-0.412009	-1.57433	0.0271399	0.205062	0.985	9533	tags=35%, list=17%, signal=42%
GO_NEGATIVE_REGULATION_OF_ALPHA_BETA_T_CELL_ACTIVATION	GO_NEGATIVE_REGULATION_OF_ALPHA_BETA_T_CELL_ACTIVATION	Details ...	40	-0.462553	-1.57369	0.049904	0.20511	0.985	11387	tags=40%, list=21%, signal=50%
GO_LYMPHOCYTE_MEDIATED_IMMUNITY	GO_LYMPHOCYTE_MEDIATED_IMMUNITY	Details ...	354	-0.468419	-1.57245	0.0860656	0.205878	0.986	12504	tags=53%, list=23%, signal=67%
GO_NEGATIVE_REGULATION_OF_TOLL_LIKE_RECEPTOR_SIGNALING_PATHWAY	GO_NEGATIVE_REGULATION_OF_TOLL_LIKE_RECEPTOR_SIGNALING_PATHWAY	Details ...	42	-0.448097	-1.57236	0.0434783	0.205231	0.986	12641	tags=50%, list=23%, signal=65%
GO_NEGATIVE_REGULATION_OF_ALPHA_BETA_T_CELL_DIFFERENTIATION	GO_NEGATIVE_REGULATION_OF_ALPHA_BETA_T_CELL_DIFFERENTIATION	Details ...	25	-0.501157	-1.57154	0.0528376	0.2054	0.986	11387	tags=44%, list=21%, signal=55%
GO_REGULATION_OF_CD8_POSITIVE_ALPHA_BETA_T_CELL_ACTIVATION	GO_REGULATION_OF_CD8_POSITIVE_ALPHA_BETA_T_CELL_ACTIVATION	Details ...	18	-0.611746	-1.57094	0.0772358	0.205367	0.986	10167	tags=50%, list=18%, signal=61%
GO_REGULATION_OF_AMYLOID_BETA_CLEARANCE	GO_REGULATION_OF_AMYLOID_BETA_CLEARANCE	Details ...	16	-0.539469	-1.57045	0.0441767	0.205132	0.986	8642	tags=56%, list=16%, signal=67%
GO_NATURAL_KILLER_CELL_DIFFERENTIATION	GO_NATURAL_KILLER_CELL_DIFFERENTIATION	Details ...	22	-0.545344	-1.57035	0.0553279	0.204461	0.986	13573	tags=55%, list=25%, signal=72%
GO_LEUKOCYTE_ADHESION_TO_VASCULAR_ENDOTHELIAL_CELL	GO_LEUKOCYTE_ADHESION_TO_VASCULAR_ENDOTHELIAL_CELL	Details ...	49	-0.487103	-1.57018	0.0552147	0.203912	0.986	6931	tags=37%, list=13%, signal=42%
GO_REGULATION_OF_TOLL_LIKE_RECEPTOR_SIGNALING_PATHWAY	GO_REGULATION_OF_TOLL_LIKE_RECEPTOR_SIGNALING_PATHWAY	Details ...	71	-0.422751	-1.56655	0.0470085	0.207709	0.987	12729	tags=44%, list=23%, signal=57%
GO_REGULATION_OF_HISTONE_DEACETYLATION	GO_REGULATION_OF_HISTONE_DEACETYLATION	Details ...	29	-0.476688	-1.56639	0.0551181	0.207153	0.987	11071	tags=45%, list=20%, signal=56%
GO_PHOSPHATIDYLINOSITOL_3_KINASE_SIGNALING	GO_PHOSPHATIDYLINOSITOL_3_KINASE_SIGNALING	Details ...	151	-0.387128	-1.56532	0.0376984	0.207693	0.988	4786	tags=24%, list=9%, signal=26%
