# Supplementary material for: Identification of a prognostic ferroptosis-related lncRNA signature in the tumor microenvironment of lung adenocarcinoma
Source: Cell Death Discov. 2021 Jul 26;7:190. doi: 10.1038/s41420-021-00576-z (PMC8313561; doi:10.1038/s41420-021-00576-z)
Supplement: Supplementary file 5 — Supplementary Table S5 [file 41420_2021_576_MOESM5_ESM.xlsx]

## Sheet: Sheet1
Table S5 Gene set enrichment KEGG analysis results based on the signature
NAME	GS<br> follow link to MSigDB	GS DETAILS	SIZE	ES	NES	NOM p-val	FDR q-val	FWER p-val	RANK AT MAX	LEADING EDGE
KEGG_CELL_CYCLE	KEGG_CELL_CYCLE	Details ...	125	0.743246	2.31093	0	0.000896552	0.001	5277	tags=58%, list=10%, signal=64%
KEGG_HOMOLOGOUS_RECOMBINATION	KEGG_HOMOLOGOUS_RECOMBINATION	Details ...	28	0.848628	2.23007	0	0.00212042	0.004	5087	tags=68%, list=9%, signal=75%
KEGG_PYRIMIDINE_METABOLISM	KEGG_PYRIMIDINE_METABOLISM	Details ...	98	0.634797	2.21071	0	0.00141362	0.004	6011	tags=57%, list=11%, signal=64%
KEGG_PROTEASOME	KEGG_PROTEASOME	Details ...	46	0.843713	2.19638	0	0.00131511	0.005	3923	tags=70%, list=7%, signal=75%
KEGG_OOCYTE_MEIOSIS	KEGG_OOCYTE_MEIOSIS	Details ...	113	0.576778	2.11732	0	0.00445515	0.018	7238	tags=49%, list=13%, signal=56%
KEGG_P53_SIGNALING_PATHWAY	KEGG_P53_SIGNALING_PATHWAY	Details ...	68	0.551019	2.10153	0.00401606	0.003833	0.018	5277	tags=44%, list=10%, signal=49%
KEGG_PATHOGENIC_ESCHERICHIA_COLI_INFECTION	KEGG_PATHOGENIC_ESCHERICHIA_COLI_INFECTION	Details ...	56	0.633134	2.07882	0	0.00487203	0.025	5607	tags=54%, list=10%, signal=60%
KEGG_MISMATCH_REPAIR	KEGG_MISMATCH_REPAIR	Details ...	23	0.820617	2.03697	0	0.00856928	0.042	3372	tags=65%, list=6%, signal=69%
KEGG_UBIQUITIN_MEDIATED_PROTEOLYSIS	KEGG_UBIQUITIN_MEDIATED_PROTEOLYSIS	Details ...	135	0.524919	2.03522	0.00198413	0.00761714	0.042	3426	tags=32%, list=6%, signal=34%
KEGG_PENTOSE_PHOSPHATE_PATHWAY	KEGG_PENTOSE_PHOSPHATE_PATHWAY	Details ...	27	0.705911	2.00893	0	0.00901682	0.052	6819	tags=56%, list=12%, signal=63%
KEGG_SPLICEOSOME	KEGG_SPLICEOSOME	Details ...	127	0.662526	2.00567	0.00203252	0.0088792	0.054	5110	tags=56%, list=9%, signal=61%
KEGG_DNA_REPLICATION	KEGG_DNA_REPLICATION	Details ...	36	0.868171	2.00379	0	0.00813927	0.054	5354	tags=86%, list=10%, signal=95%
KEGG_PURINE_METABOLISM	KEGG_PURINE_METABOLISM	Details ...	157	0.483761	1.951	0	0.0153565	0.099	5701	tags=41%, list=10%, signal=46%
KEGG_NUCLEOTIDE_EXCISION_REPAIR	KEGG_NUCLEOTIDE_EXCISION_REPAIR	Details ...	44	0.645332	1.94324	0.00594059	0.0158793	0.11	7586	tags=61%, list=14%, signal=71%
KEGG_RNA_DEGRADATION	KEGG_RNA_DEGRADATION	Details ...	59	0.573274	1.89644	0.00974659	0.0238222	0.162	9995	tags=51%, list=18%, signal=62%
KEGG_N_GLYCAN_BIOSYNTHESIS	KEGG_N_GLYCAN_BIOSYNTHESIS	Details ...	46	0.573339	1.89392	0.00389105	0.0230764	0.164	5150	tags=46%, list=9%, signal=50%
KEGG_PROGESTERONE_MEDIATED_OOCYTE_MATURATION	KEGG_PROGESTERONE_MEDIATED_OOCYTE_MATURATION	Details ...	85	0.507656	1.87934	0.00570342	0.0247442	0.178	6442	tags=41%, list=12%, signal=47%
KEGG_ADHERENS_JUNCTION	KEGG_ADHERENS_JUNCTION	Details ...	73	0.539319	1.87607	0.0118343	0.0245047	0.18	7773	tags=49%, list=14%, signal=57%
KEGG_GLYCOSPHINGOLIPID_BIOSYNTHESIS_LACTO_AND_NEOLACTO_SERIES	KEGG_GLYCOSPHINGOLIPID_BIOSYNTHESIS_LACTO_AND_NEOLACTO_SERIES	Details ...	26	0.587382	1.85567	0.0020284	0.0287335	0.216	5348	tags=54%, list=10%, signal=60%
KEGG_SMALL_CELL_LUNG_CANCER	KEGG_SMALL_CELL_LUNG_CANCER	Details ...	84	0.491868	1.85245	0.00753296	0.0277939	0.217	6414	tags=44%, list=12%, signal=50%
KEGG_PANCREATIC_CANCER	KEGG_PANCREATIC_CANCER	Details ...	70	0.485625	1.82254	0.0165746	0.0349553	0.261	6592	tags=47%, list=12%, signal=53%
KEGG_CITRATE_CYCLE_TCA_CYCLE	KEGG_CITRATE_CYCLE_TCA_CYCLE	Details ...	31	0.687791	1.80401	0.0118812	0.0398527	0.291	8322	tags=55%, list=15%, signal=65%
KEGG_ALZHEIMERS_DISEASE	KEGG_ALZHEIMERS_DISEASE	Details ...	166	0.516501	1.79761	0.0191489	0.0400756	0.299	8141	tags=43%, list=15%, signal=51%
KEGG_GLYCOLYSIS_GLUCONEOGENESIS	KEGG_GLYCOLYSIS_GLUCONEOGENESIS	Details ...	62	0.548013	1.79284	0	0.0400291	0.309	6412	tags=45%, list=12%, signal=51%
KEGG_GLYOXYLATE_AND_DICARBOXYLATE_METABOLISM	KEGG_GLYOXYLATE_AND_DICARBOXYLATE_METABOLISM	Details ...	16	0.681067	1.78122	0.0122951	0.0423023	0.327	5465	tags=63%, list=10%, signal=69%
KEGG_BASE_EXCISION_REPAIR	KEGG_BASE_EXCISION_REPAIR	Details ...	35	0.626813	1.75861	0.0203252	0.0473359	0.363	5839	tags=60%, list=11%, signal=67%
KEGG_STARCH_AND_SUCROSE_METABOLISM	KEGG_STARCH_AND_SUCROSE_METABOLISM	Details ...	52	0.533996	1.73421	0.00203252	0.0554814	0.408	10957	tags=56%, list=20%, signal=69%
KEGG_HUNTINGTONS_DISEASE	KEGG_HUNTINGTONS_DISEASE	Details ...	181	0.499471	1.70987	0.0276596	0.0629679	0.446	7693	tags=43%, list=14%, signal=49%
KEGG_DRUG_METABOLISM_OTHER_ENZYMES	KEGG_DRUG_METABOLISM_OTHER_ENZYMES	Details ...	51	0.497313	1.70015	0.0100402	0.0650789	0.466	9381	tags=41%, list=17%, signal=50%
KEGG_CYSTEINE_AND_METHIONINE_METABOLISM	KEGG_CYSTEINE_AND_METHIONINE_METABOLISM	Details ...	34	0.528547	1.69628	0.00606061	0.0645251	0.469	7018	tags=47%, list=13%, signal=54%
KEGG_BASAL_TRANSCRIPTION_FACTORS	KEGG_BASAL_TRANSCRIPTION_FACTORS	Details ...	35	0.54764	1.69196	0.0196078	0.0638062	0.478	10438	tags=54%, list=19%, signal=67%
KEGG_CHRONIC_MYELOID_LEUKEMIA	KEGG_CHRONIC_MYELOID_LEUKEMIA	Details ...	73	0.454173	1.67148	0.0270793	0.07182	0.53	7300	tags=42%, list=13%, signal=49%
KEGG_RENAL_CELL_CARCINOMA	KEGG_RENAL_CELL_CARCINOMA	Details ...	70	0.431162	1.6462	0.0247619	0.0815445	0.57	7971	tags=43%, list=14%, signal=50%
KEGG_PATHWAYS_IN_CANCER	KEGG_PATHWAYS_IN_CANCER	Details ...	325	0.385344	1.63938	0.0229446	0.0822246	0.579	6097	tags=31%, list=11%, signal=35%
KEGG_FRUCTOSE_AND_MANNOSE_METABOLISM	KEGG_FRUCTOSE_AND_MANNOSE_METABOLISM	Details ...	33	0.510122	1.63862	0.031068	0.0801863	0.579	7448	tags=45%, list=13%, signal=53%
KEGG_GALACTOSE_METABOLISM	KEGG_GALACTOSE_METABOLISM	Details ...	26	0.549094	1.63768	0.0216963	0.0784983	0.581	7448	tags=58%, list=13%, signal=67%
KEGG_PENTOSE_AND_GLUCURONATE_INTERCONVERSIONS	KEGG_PENTOSE_AND_GLUCURONATE_INTERCONVERSIONS	Details ...	28	0.580081	1.63454	0.026749	0.0780914	0.593	10716	tags=57%, list=19%, signal=71%
KEGG_REGULATION_OF_ACTIN_CYTOSKELETON	KEGG_REGULATION_OF_ACTIN_CYTOSKELETON	Details ...	213	0.412928	1.63032	0.0302457	0.0777565	0.597	7300	tags=38%, list=13%, signal=44%
KEGG_RNA_POLYMERASE	KEGG_RNA_POLYMERASE	Details ...	29	0.567512	1.624	0.039501	0.0789812	0.608	9505	tags=59%, list=17%, signal=71%
KEGG_BLADDER_CANCER	KEGG_BLADDER_CANCER	Details ...	42	0.451926	1.61134	0.015534	0.0838896	0.635	8506	tags=50%, list=15%, signal=59%
KEGG_PROTEIN_EXPORT	KEGG_PROTEIN_EXPORT	Details ...	24	0.586357	1.61045	0.0534653	0.0822836	0.637	15892	tags=67%, list=29%, signal=94%
KEGG_MATURITY_ONSET_DIABETES_OF_THE_YOUNG	KEGG_MATURITY_ONSET_DIABETES_OF_THE_YOUNG	Details ...	25	0.576355	1.59267	0.0411523	0.0894415	0.661	8714	tags=52%, list=16%, signal=62%
KEGG_GAP_JUNCTION	KEGG_GAP_JUNCTION	Details ...	90	0.425691	1.59245	0.0348837	0.0875047	0.661	7504	tags=38%, list=14%, signal=44%
KEGG_PROSTATE_CANCER	KEGG_PROSTATE_CANCER	Details ...	89	0.418311	1.58769	0.0419847	0.0881702	0.67	7300	tags=36%, list=13%, signal=41%
KEGG_ONE_CARBON_POOL_BY_FOLATE	KEGG_ONE_CARBON_POOL_BY_FOLATE	Details ...	17	0.569782	1.57411	0.0639535	0.0927129	0.692	5550	tags=59%, list=10%, signal=65%
KEGG_ENDOCYTOSIS	KEGG_ENDOCYTOSIS	Details ...	181	0.380616	1.56763	0.0411985	0.0940329	0.699	4929	tags=29%, list=9%, signal=32%
KEGG_INTESTINAL_IMMUNE_NETWORK_FOR_IGA_PRODUCTION	KEGG_INTESTINAL_IMMUNE_NETWORK_FOR_IGA_PRODUCTION	Details ...	46	-0.719214	-2.03442	0.00428265	0.0726093	0.048	6753	tags=61%, list=12%, signal=69%
KEGG_HEMATOPOIETIC_CELL_LINEAGE	KEGG_HEMATOPOIETIC_CELL_LINEAGE	Details ...	85	-0.612498	-2.00957	0.00828157	0.0431706	0.053	8149	tags=54%, list=15%, signal=63%
KEGG_ASTHMA	KEGG_ASTHMA	Details ...	28	-0.773873	-1.99526	0.00208333	0.0338899	0.061	7535	tags=75%, list=14%, signal=87%
KEGG_FC_EPSILON_RI_SIGNALING_PATHWAY	KEGG_FC_EPSILON_RI_SIGNALING_PATHWAY	Details ...	79	-0.509817	-1.94574	0	0.0446683	0.11	8039	tags=43%, list=15%, signal=50%
KEGG_PRIMARY_BILE_ACID_BIOSYNTHESIS	KEGG_PRIMARY_BILE_ACID_BIOSYNTHESIS	Details ...	16	-0.685872	-1.94459	0	0.0362364	0.111	9067	tags=56%, list=16%, signal=67%
KEGG_AUTOIMMUNE_THYROID_DISEASE	KEGG_AUTOIMMUNE_THYROID_DISEASE	Details ...	50	-0.647417	-1.93619	0.017316	0.0324182	0.122	3835	tags=38%, list=7%, signal=41%
KEGG_ALLOGRAFT_REJECTION	KEGG_ALLOGRAFT_REJECTION	Details ...	35	-0.754469	-1.87704	0.0236052	0.0494516	0.195	3835	tags=51%, list=7%, signal=55%
KEGG_ALPHA_LINOLENIC_ACID_METABOLISM	KEGG_ALPHA_LINOLENIC_ACID_METABOLISM	Details ...	19	-0.640391	-1.8564	0.00389105	0.0511327	0.217	10646	tags=63%, list=19%, signal=78%
KEGG_SYSTEMIC_LUPUS_ERYTHEMATOSUS	KEGG_SYSTEMIC_LUPUS_ERYTHEMATOSUS	Details ...	55	-0.623966	-1.85104	0.0255319	0.047133	0.221	7377	tags=62%, list=13%, signal=71%
KEGG_ARACHIDONIC_ACID_METABOLISM	KEGG_ARACHIDONIC_ACID_METABOLISM	Details ...	58	-0.536534	-1.84864	0.00204082	0.0431903	0.224	9031	tags=43%, list=16%, signal=51%
KEGG_VASCULAR_SMOOTH_MUSCLE_CONTRACTION	KEGG_VASCULAR_SMOOTH_MUSCLE_CONTRACTION	Details ...	114	-0.453157	-1.83868	0.0122449	0.0426305	0.234	8665	tags=39%, list=16%, signal=47%
KEGG_GRAFT_VERSUS_HOST_DISEASE	KEGG_GRAFT_VERSUS_HOST_DISEASE	Details ...	37	-0.711066	-1.80824	0.0255864	0.051253	0.29	3835	tags=41%, list=7%, signal=44%
KEGG_LEISHMANIA_INFECTION	KEGG_LEISHMANIA_INFECTION	Details ...	70	-0.569557	-1.79968	0.0319829	0.0510004	0.303	3568	tags=39%, list=6%, signal=41%
KEGG_TYPE_I_DIABETES_MELLITUS	KEGG_TYPE_I_DIABETES_MELLITUS	Details ...	41	-0.641526	-1.77358	0.0413943	0.0584137	0.353	3835	tags=39%, list=7%, signal=42%
KEGG_CELL_ADHESION_MOLECULES_CAMS	KEGG_CELL_ADHESION_MOLECULES_CAMS	Details ...	131	-0.48511	-1.74035	0.0450644	0.0695453	0.413	4271	tags=30%, list=8%, signal=32%
KEGG_PRIMARY_IMMUNODEFICIENCY	KEGG_PRIMARY_IMMUNODEFICIENCY	Details ...	35	-0.619719	-1.63881	0.0824053	0.12564	0.578	5136	tags=49%, list=9%, signal=54%
KEGG_B_CELL_RECEPTOR_SIGNALING_PATHWAY	KEGG_B_CELL_RECEPTOR_SIGNALING_PATHWAY	Details ...	75	-0.475945	-1.63733	0.0535714	0.119524	0.582	7185	tags=40%, list=13%, signal=46%
KEGG_ANTIGEN_PROCESSING_AND_PRESENTATION	KEGG_ANTIGEN_PROCESSING_AND_PRESENTATION	Details ...	81	-0.497981	-1.63459	0.0777096	0.11483	0.586	2984	tags=25%, list=5%, signal=26%
KEGG_GLYCOSPHINGOLIPID_BIOSYNTHESIS_GANGLIO_SERIES	KEGG_GLYCOSPHINGOLIPID_BIOSYNTHESIS_GANGLIO_SERIES	Details ...	15	-0.572581	-1.60868	0.0238095	0.127727	0.624	10184	tags=53%, list=18%, signal=65%
KEGG_ALDOSTERONE_REGULATED_SODIUM_REABSORPTION	KEGG_ALDOSTERONE_REGULATED_SODIUM_REABSORPTION	Details ...	42	-0.468998	-1.60358	0.0244898	0.124627	0.627	8719	tags=38%, list=16%, signal=45%
KEGG_CYTOKINE_CYTOKINE_RECEPTOR_INTERACTION	KEGG_CYTOKINE_CYTOKINE_RECEPTOR_INTERACTION	Details ...	264	-0.408569	-1.58304	0.0460251	0.133873	0.658	8243	tags=30%, list=15%, signal=35%
